# Supplementary material for: Validity and reliability of the Traditional Chinese version of the Multidimensional Fatigue Inventory in general population
Source: PLoS One. 2018 May 10;13(5):e0189850. doi: 10.1371/journal.pone.0189850 (PMC5945051; doi:10.1371/journal.pone.0189850)
Supplement: S1 Dataset — (XLS) [file pone.0189850.s003.xls]

## Sheet: 123subjects
No	Gender	Gender	Age	Education	First Assessment Date	Second assessment date
001	Female	2	30	BS	2015-01-09	2015-01-16
002	Female	2	34	BS	2015-01-09	2015-01-16
003	Female	2	25	MS	2015-01-09	2015-01-16
004	Female	2	33	BS	2015-01-09	2015-01-16
005	Female	2	70	Senior High Scool
006	Male	1	71	Elementary
007	Male	1	39	PhD	2015-01-12
008	Female	2	37	BS	2015-01-09
009	Female	2	32	MS
010	Male	1	23	BS	2015-01-17	2015-01-24
011	Female	2	34		2015-01-08	2015-01-15
012	Male	1	23	BS	2015-01-17	2015-01-24
013	Female	2	39		2015-01-14	2015-01-21
014	Female	2	23	BS	2015-01-08	2015-01-18
015	Female	2	40	PhD	2015-01-09	2015-01-16
016	Female	2	21	BS	2015-01-08	2015-01-15
017	Male	1	22	BS	2015-01-08	2015-01-15
018	Female	2	40		2015-01-15	2015-01-22
019	Female	2	31	BS	2015-01-09	2015-01-16
020	Male	1	21	BS	2015-01-08	2015-01-15
021	Female	2	22	BS	2015-01-09	2015-01-16
022	Female	2	37	PhD	2015-01-08	2015-01-22
023	Female	2	21	BS	2015-01-09	2015-01-16
024	Female	2	57		2015-01-09	2015-01-16
025	Male	1	62	Senior High Scool	2015-01-14	2015-01-21
026	Male	1	27	BS	2015-01-16	2015-01-23
027	Male	1	31	PhD	2015-01-14	2015-01-21
028	Male	1	45	PhD	2015-01-15	2015-01-22
029	Female	2	33		2015-01-14	2015-01-21
030	Female	2	64	Senior High Scool	2015-01-17	2015-01-24
031	Male	1	25	BS	2015-01-15	2015-01-15
032	Female	2	59	Senior High Scool	2015-01-15	2015-01-22
033	Male	1	58	Senior High School	2015-01-15	2015-01-22
034	Male	1	31	BS	2015-01-15	2015-01-22
035	Male	1	77	BS	2015-01-15	2015-01-22
036	Female	2	67	Junior High Scool	2015-01-15	2015-01-22
037	Male	1	54	BS	2015-01-17	2015-01-24
038	Male	1	42	Senior High School	2015-01-15	2015-01-22
039	Female	2	20	BS	2015-01-08	2015-01-15
040	Female	2	58	Senior High School	2015-01-17	2015-01-24
041	Male	1	44	PhD	2015-01-14	2015-01-24
042	Female	2	20	BS	2015-01-08	2015-01-15
043	Female	2	23	BS	2015-01-17	2015-01-24
044	Female	2	31	BS	2015-01-08	2015-01-15
045	Male	1	31	BS	2015-01-11	2015-01-18
046	Female	2	21	BS	2015-01-08	2015-01-15
047	Male	1	21	BS	2015-01-09	2015-01-16
048	Male	1	30	BS	2015-01-18	2015-01-25
049	Female	2	30	BS	2015-01-11	2015-01-18
050	Male	1	25	Senior High School	2015-01-11	2015-01-18
051	Female	2	58	BS	2015-01-18	2015-01-25
052	Male	1	21	BS	2015-01-08	2015-01-15
053	Female	2	38	PhD	2015-01-16	2015-01-23
054	Female	2	68	Senior High School	2015-01-11	2015-01-18
055	Male	1	45	PhD	2015-01-10	2015-01-17
056	Male	1	40	MS	2015-01-10	2015-01-17
057	Female	2	58	Senior High School	2015-01-11	2015-01-18
058	Female	2	36	MS	2015-01-10	2015-01-17
059	Female	2	35	PhD	2015-01-08	2015-01-15
060	Female	2	20	BS	2015-01-08	2015-01-15
061	Female	2	22	BS	2015-01-07	2015-01-14
062	Female	2	25	BS	2015-01-20	2015-01-27
063	Male	1	50	BS	2015-01-16	2015-01-23
064	Female	2			2015-01-20	2015-01-27
065	Female	2			2015-01-20	2015-01-27
066	Male	1	23	BS	2015-01-20	2015-01-27
067	Male	1	53	BS	2015-01-16	2015-01-23
068	Female	2	50	BS	2015-01-16	2015-01-25
069	Female	2	62	BS	2015-01-16	2015-01-23
070	Female	2	21	BS	2015-01-16	2015-01-23
071	Male	1	21	BS	2015-01-11	2015-01-28
072	Female	2	46	BS	2015-01-16	2015-01-23
073	Male	1	49	BS	2015-01-16	2015-01-23
074	Female	2	46	BS	2015-01-16	2015-01-23
075	Male	1	22	BS	2015-01-16	2015-01-23
076	Female	2	23	MS	2015-01-16	2015-01-23
077	Female	2	43	PhD	2015-01-21	2015-01-30
078	Female	2	55	PhD	2015-01-14	2015-01-21
079	Female	2	45	PhD	2015-01-13	2015-01-20
080	Female	2	21	BS	2015-01-09	2015-01-16
081	Male	1	50	PhD	2015-01-15	2015-01-22
082	Female	2	47	PhD
083	Male	1	61	PhD
084	Female	2	48	MS
085	Female	2	52	MS
086	Male	1	47	MS
087	Male	1	73	Senior High School
088	Male	1	53	MS	2015-04-11	2015-04-18
089	Female	2	77	Senior High School
090	Female	2	44	BS	2015-03-22	2015-03-29
091	Female	2	42	BS	2015-03-21	2015-03-28
092	Female	2	43	Senior High School	2015-03-28	2015-04-07
093	Male	1	45	BS	2015-03-28	2015-04-07
094	Female	2	76	Junior High Scool	2015-03-28	2015-04-07
095	Male	1	76	BS	2015-03-27	2015-04-07
096	Male	1	48	PhD	2015-03-27	2015-04-07
097	Female	2	68	Junior High Scool	2015-03-13	2015-03-20
098	Female	2	45	BS	2015-03-13	2015-03-20
099	Female	2	63	Junior High Scool	2015-03-29	2015-04-07
100	Female	2	68	Junior High Scool	2015-03-29	2015-04-07
101	Male	1	54	大專	2015-03-21	2015-03-28
102	Female	2	49	Senior High School	2015-03-21	2015-03-28
103	Female	2	47	MS
104	Female	2	79	Elementary Schoo	2015-05-14	2015-05-21
105	Female	2	76	Junior High Scool	2015-05-07	2015-05-15
106	Female	2	78	Elementary Schoo	2015-05-07	2015-05-15
107	Female	2	87	Elementary School	2015-05-14	2015-05-21
108	Female	2	72	Senior High School	2015-05-15	2015-05-21
109	Female	2	67	BS	2015-05-07	2015-05-15
110	Female	2	84	Senior High School	2015-05-15	2015-05-21
111	Female	2	65	Senior High School	2015-05-07	2015-05-21
112	Female	2	67	BS	2015-05-15	2015-05-21
113	Female	2	68	BS	2015-05-07	2015-05-15
114	Male	1	68	BS	2015-05-15	2015-05-21
115	Female	2	66	BS	2015-05-15	2015-05-21
116	Male	1	64	Senior High School	2015-05-27	2015-06-09
117	Female	2	62	Elementary School	2015-05-27	2015-06-09
118	Male	1	38	BS	2015-05-18	2015-06-02
119	Female	2	65	Senior High School	2015-05-23	2015-05-31
120	Female	2	66	BS	2015-05-23	2015-05-31
121	Female	2	68	BS	2015-05-19	2015-05-26
122	Male	1	47	BS	2015-05-18	2015-05-25
123	Female	2	67	BS	2015-05-25	2015-06-02

## Sheet: 123 MFI
File No	1MFI01	1MFI02	1MFI03	1MFI04	1MFI05	1MFI06	1MFI07	1MFI08	1MFI09	1MFI10	1MFI11	1MFI12	1MFI13	1MFI14	1MFI15	1MFI16	1MFI17	1MFI18	1MFI19	1MFI20	1GeneralPhysicalFatigue	1ReducedActivity	1ReducedMotivation	1MentalFatigue	1MFITotal	01H	01M	02H	02M	03H	03M	04H	04M	0501	0502	0503	0504	0505	0506	0507	0508	0509	0510	06	07	08	09	10	1
001	2	1	3	1	4	2	3	2	2	2	3	3	3	3	2	3	2	2	2	3	19	10	10	9	48	0	59	0	5	6	30	5	0	0	0	0	0	1	0	1	0	2	99	1	0	0	0	0	99
002	4	3	4	2	4	2	2	3	3	1	2	5	4	4	1	4	2	1	1	4	28	12	8	8	56	23	30	0	15	6	45	6	0	2	3	2	0	0	3	2	2	2	0	1	0	0	2	3	0
003	2	1	3	2	4	3	2	3	2	2	2	3	2	2	3	2	2	2	2	3	17	14	10	6	47	23	0	0	30	7	40	7	30	2	2	3	0	0	2	1	0	1	99	2	0	0	1	3	1
004	4	3	3	1	2	2	4	4	1	1	4	2	3	1	1	2	2	1	2	3	17	11	7	11	46	23	0	0	5	7	15	8	0	1	0	0	0	0	0	1	1	2	0	0	0	0	0	0	99
005	1	1	3	1	1	1	1	1	1	1	1	1	1	1	3	1	1	1	1	2	8	9	5	3	25	20	0	0	20	5	0	8	0	1	2	2	0	0	0	0	0	0	0	0	0	0	0	0	0
006	1	1	1	1	1	1	1	1	1	1	1	1	1	1	1	1	1	1	1	1	7	5	5	3	20	20	0	0	10	6	10	11	0	0	0	2	0	0	2	1	0	1	99	0	0	0	0	3	0
007	2	3	2	1	1	1	1	1	1	1	1	4	1	2	1	1	1	1	1	2	15	6	5	3	29	21	0	0	1	3	50	6	0	0	3	0	0	0	0	0	0	0	99	1	0	0	0	3	2
008	2	2	3	1	2	2	3	2	3	2	4	2	4	2	4	2	2	2	3	2	14	12	12	11	49	23	30	0	20	7	45	7	30	2	2	3	0	0	2	1	2	0	99	0	0	0	0	3	3
009	4	2	3	2	4	3	1	3	1	3	2	4	1	1	2	2	2	1	1	5	22	13	8	4	47	0	30	0	15	8	0	7	15	2	0	3	0	0	0	2	0	0	2	1	0	0	2	3	0
010	3	2	5	2	2	4	2	5	5	4	1	1	1	4	4	4	4	3	4	4	20	20	20	4	64	21	30	0	30	5	30	7	0	3	3	1	1	3	2	2	2	3	99	2	0	3	2	3	3
011	3	2	3	2	3	3	3	3	4	3	3	4	3	3	3	4	3	4	3	3	22	14	17	9	62	23	40	0	20	6	40	6	30	2	1	1	2	3	3	1	2	1	99	1	0	2	2	3	3
012	4	3	2	2	3	3	2	4	2	2	2	4	2	1	5	4	2	1	1	4	23	16	8	6	53	20	30	0	20	7	0	7	30	2	2	1	0	3	2	0	1	1	0	1	0	3	2	0	99
013	4	4	4	2	3	4	2	4	2	4	2	4	2	2	2	3	4	1	1	4	24	16	12	6	58	21	30	1	0	7	0	8	30	3	2	3	2	1	3	1	1	1	99	2	0	0	1	3	2
014	2	1	2	1	4	2	1	2	2	1	1	2	2	1	1	3	1	1	1	1	14	8	6	4	32	0	40	0	10	8	0	6	30	2	1	1	1	3	0	0	2	1	99	2	0	2	2	2	2
015	4	3	4	1	3	4	3	4	2	4	3	4	5	3	1	2	5	1	3	4	23	14	15	11	63	0	30	0	10	8	0	7	0	2	2	1	0	0	2	0	1	0	99	1	0	0	1	0	99
016	3	3	3	2	3	4	3	4	3	4	3	4	3	3	2	4	4	2	3	4	24	15	16	9	64	2	0	0	30	7	0	4	30	2	2	0	2	1	1	1	2	1	99	3	0	2	0	0	99
017	1	1	2	1	3	2	2	1	2	1	2	3	3	1	1	3	1	2	2	1	13	7	8	7	35	2	30	0	5	7	25	4	50	0	0	0	3	0	2	0	1	1	99	1	0	1	1	2	0
018	3	2	3	1	3	2	1	2	1	1	1	3	3	2	4	2	2	2	2	2	17	12	8	5	42	21	50	0	20	7	15	6	30	0	3	1	2	3	2	1	2	2	99	2	0	1	0	3	3
019	5	4	3	1	5	5	3	4	3	4	3	5	4	5	2	5	4	1	2	4	33	15	14	10	72	3	0	0	1	11	0	7	0	2	1	0	2	3	0	0	2	3	99	2	0	2	1	3	1
020	2	1	1	1	3	2	2	3	3	2	2	4	4	2	1	4	2	1	3	2	18	8	11	8	45	2	10	0	10	7	30	5	10	0	0	0	0	0	2	0	0	0	99	0	0	3	1	2	0
021	3	3	4	1	4	3	3	4	4	3	3	5	3	4	3	3	4	3	3	4	26	15	17	9	67	2	0	0	3	7	30	5	0	0	0	1	0	0	1	0	1	1	0	2	0	2	1	1	1
022	4	3	3	1	3	3	3	4	2	3	2	2	3	2	2	3	2	1	2	4	21	13	10	8	52	22	0	0	10	6	30	7	30	2	2	1	1	1	0	0	0	0	99	1	0	1	1	3	3
023	3	3	4	3	4	4	3	4	3	4	3	5	4	4	2	4	3	3	4	4	27	17	17	10	71	2	0	0	30	7	45	5	15	2	0	0	0	0	3	1	0	0	99	2	0	3	2	2	0
024	1	1	2	1	1	2	2	3	2	2	2	2	1	1	3	1	1	1	1	1	8	11	7	5	31	23	0	0	10	6	45	7	0	2	0	2	0	0	0	0	0	99	99	1	0	0	0	3	2
025	4	3	2	3	3	1	1	3	1	1	1	4	1	1	3	1	1	1	1	3	19	12	5	3	39	0	0	0	30	6	30	6	0	2	1	1	0	0	0	0	0	2	99	1	0	0	0	3	0
026	1	1	1	1	1	1	1	1	1	1	2	3	2	1	1	1	2	1	2	1	9	5	7	5	26	0	0	1	0	7	15	7	0	3	2	2	0	0	3	3	1	1	99	2	0	2	2	2	0
027	2	1	2	1	2	1	1	1	1	1	1	2	1	1	1	2	1	1	1	2	12	6	5	3	26	22	30	0	30	7	0	8	0	1	1	1	0	0	1	1	0	1	99	1	0	0	0	0	99
028	2	4	3	1	3	3	2	2	2	2	2	4	2	3	2	3	1	1	2	3	22	11	8	6	47	1	30	0	10	9	30	8	0	0	1	1	1	1	1	1	1	0	99	0	0	1	1	0	99
029	5	5	4	2	4	2	4	3	2	2	1	1	2	2	1	4	2	1	4	4	25	12	11	7	55	22	0	0	3	6	30	7	30	1	1	2	0	2	3	2	3	1	99	2	2	1	2	0	99
030	1	4	2	1	3	2	1	3	2	2	2	2	2	2	3	3	2	1	1	2	17	11	8	5	41	0	0	0	10	8	20	8	0	0	2	99	2	3	99	99	2	2	99	0	0	0	1	0	99
031	1	1	1	1	1	1	1	1	5	1	1	3	3	1	1	1	1	1	1	1	9	5	9	5	28	0	0	0	10	6	30	6	30	2	0	2	2	1	2	2	1	1	0	1	0	0	0	0	2
032	5	5	5	1	5	5	1	5	1	1	1	5	5	1	5	5	1	1	1	5	31	21	5	7	64	23	30	0	20	7	30	7	0	2	2	3	2	2	2	1	2	3	0	2	0	2	1	3	2
033	2	4	3	1	4	1	1	2	3	3	2	2	5	2	2	3	2	1	3	2	19	9	12	8	48	23	10	0	15	6	30	7	0	2	3	2	0	3	2	0	2	3	99	0	0	0	0	0	2
034	4	3	4	3	4	3	2	3	2	4	2	2	3	2	3	4	2	4	2	2	21	16	14	7	58	22	0	0	20	7	0	8	0	2	3	3	1	3	3	1	2	2	0	2	0	2	2	3	3
035	3	4	2	2	3	3	3	3	3	3	3	4	3	3	2	4	3	2	3	3	24	12	14	9	59	20	40	0	10	4	30	7	0	1	1	2	0	0	1	1	1	1	0	1	0	1	1	0	0
036	1	1	1	1	1	1	1	1	1	1	1	1	1	1	1	1	1	1	1	1	7	5	5	3	20	2	0	0	5	10	0	8	0	0	0	0	0	0	0	0	0	0	0	1	0	0	0	3	0
037	4	4	4	4	5	3	2	4	3	3	2	5	3	5	4	5	2	3	4	4	32	19	15	7	73	3	0	0	5	9	15	5	40	0	0	0	0	0	0	0	0	1	99	1	0	0	0	0	99
038	4	3	3	2	4	4	2	4	3	3	2	4	3	3	2	4	4	4	3	3	25	15	17	7	64	23	30	0	30	6	0	5	0	2	0	1	2	2	3	1	1	0	99	1	0	2	1	0	99
039	4	4	2	1	4	4	1	4	2	3	1	4	5	3	1	4	3	1	1	3	26	12	10	7	55	1	0	0	20	7	0	5	40	2	1	0	0	1	3	0	2	3	99	1	0	3	1	1	0
040	1	1	1	1	2	2	1	4	2	2	1	3	2	1	1	2	2	2	1	1	11	9	9	4	33	2	30	0	5	6	25	4	0	0	1	1	0	1	3	0	1	3	2	0	0	1	0	0	99
041	3	3	4	1	3	3	4	4	1	3	3	1	4	4	1	4	2	1	2	3	21	13	9	11	54	23	0	0	10	6	15	7	0	2	3	2	3	3	3	0	1	0	99	2	0	0	1	1	99
042	3	2	3	2	3	3	3	4	2	2	3	4	4	2	4	2	2	2	3	4	20	16	11	10	57	1	0	0	5	7	10	6	0	0	2	0	2	2	2	1	0	0	99	1	0	2	2	2	0
043	2	3	2	1	2	3	3	2	2	3	2	2	4	2	4	3	3	2	5	2	16	12	15	9	52	0	0	0	30	8	40	8	0	1	2	3	0	1	3	0	2	0	99	1	0	2	1	0	1
044	3	3	4	3	3	3	2	3	3	2	2	2	2	3	4	3	2	3	2	3	20	17	12	6	55	23	30	0	30	7	50	7	30	2	0	0	2	2	2	0	0	0	99	1	0	0	1	2	2
045	1	1	2	1	1	5	5	1	1	1	1	2	5	1	2	1	1	1	1	1	8	11	5	11	35	2	0	0	10	8	20	6	20	0	0	3	0	0	0	2	1	0	99	1	0	0	0	0	99
046	4	3	4	4	5	3	2	4	4	3	2	4	4	3	2	5	3	2	4	4	28	17	16	8	69	1	30	0	20	7	20	5	30	2	0	0	0	0	1	0	0	0	99	2	0	2	1	2	1
047	1	3	1	1	3	3	3	1	3	3	3	4	4	3	1	4	3	1	5	2	20	7	15	10	52	1	30	0	30	7	30	6	0	3	0	0	3	3	3	1	3	3	99	2	0	1	3	2	3
048	1	1	1	1	2	1	2	1	2	1	4	3	4	1	1	2	1	1	2	1	11	5	7	10	33	1	0	0	1	7	0	6	0	0	0	0	0	2	0	0	0	2	99	1	0	2	1	3	0
049	3	3	3	1	4	2	1	3	2	1	1	3	2	1	3	4	2	1	1	3	21	12	7	4	44	23	30	0	10	6	50	6	40	0	1	0	0	99	1	1	2	0	99	1	0	0	0	3	1
050	2	2	3	2	4	3	2	2	4	2	2	4	4	3	3	4	2	1	4	3	22	13	13	8	56	8	0	0	1	16	0	8	0	0	3	3	0	3	0	3	2	0	99	3	0	2	2	0	99
051	2	2	3	5	5	2	3	2	2	1	2	3	2	2	3	3	2	2	2	3	20	15	9	7	51	0	30	0	5	7	10	5	0	2	2	2	0	0	2	2	0	0	0	2	0	2	0	0	99
052	1	1	2	2	2	2	1	2	2	2	2	2	2	2	2	2	2	2	2	2	12	10	10	5	37	2	0	0	10	7	40	5	0	2	2	0	0	0	0	0	0	0	99	1	0	0	0	2	0
053	3	1	3	2	3	3	2	3	2	2	3	3	2	1	2	3	2	1	2	3	17	13	9	7	46	23	30	0	30	8	0	7	0	0	2	2	0	0	2	2	2	0	99	1	0	0	1	0	99
054	2	2	3	2	2	2	2	4	1	3	2	2	2	4	2	2	3	2	1	2	16	13	10	6	45	20	30	0	30	6	30	7	30	1	2	2	0	1	2	1	0	2	99	1	0	0	0	3	99
055	2	2	2	3	2	2	1	2	2	2	1	2	2	2	2	2	2	2	2	2	14	11	10	4	39	11	30	0	10	6	30	7	0	2	2	2	99	99	0	0	1	1	99	1	0	0	1	3	2
056	2	2	4	1	3	3	4	3	4	3	4	4	4	2	4	4	2	3	2	2	19	15	14	12	60	0	0	0	10	7	0	7	0	0	1	0	0	1	1	0	1	0	99	1	0	0	0	3	99
057	2	3	2	2	1	4	1	2	4	2	1	2	1	1	3	1	2	1	1	2	12	13	10	3	38	23	0	0	30	6	0	6	0	2	1	2	1	1	0	0	0	0	99	1	0	0	0	0	99
058	1	1	2	1	2	2	1	1	2	1	1	2	1	1	2	2	1	1	1	2	11	8	6	3	28	23	30	0	0.5	6	30	7	0	0	1	1	1	3	1	1	1	1	0	0	0	1	1	3	3
059	3	1	3	2	2	2	2	3	1	2	2	3	1	1	1	3	2	1	1	3	16	11	7	5	39	23	0	0	15	7	10	7	30	2	2	2	0	0	2	1	1	1	99	2	0	0	1	3	1
060	2	1	2	1	4	2	3	2	3	2	2	4	2	1	2	3	2	2	3	2	17	9	12	7	45	1	30	0	5	7	30	6	30	1	2	1	2	3	2	0	2	1	99	1	0	3	1	3	0
061	4	3	4	3	4	4	3	4	4	3	3	5	4	4	4	4	3	4	4	4	28	19	18	10	75	1	30	0	60	7	0	5	0	3	1	1	2	0	2	1	1	1	99	3	0	1	2	3	0
062	2	2	3	2	3	3	3	2	3	3	2	3	4	2	2	3	2	1	4	2	17	12	13	9	51	3	0	0	20	7	30	6	0	2	0	0	0	3	0	0	0	0	99	1	0	0	1	0	99
063	1	1	2	2	1	1	1	1	1	1	1	1	1	1	2	1	1	1	1	1	7	8	5	3	23	22	30	0	20	7	0	8	0	2	2	2	0	0	0	0	0	0	0	1	0	0	0	3	2
064	3	3	4	3	3	4	2	4	2	3	2	4	2	2	4	3	2	1	1	3	21	19	9	6	55	23	0	0	10	6	20	5	30	2	2	2	0	0	0	0	2	0		1	0	0	1	3	0
065	2	1	2	1	2	2	4	4	2	2	2	4	3	1	2	3	2	1	2	2	15	11	9	9	44	0	0	0	10	6	30	5	0	2	2	1	0	2	0	0	0	0	99	2	0	2	1	3	2
066	3	3	4	3	2	3	2	2	2	2	2	3	3	3	2	3	2	3	4	3	20	14	13	7	54	0	0	0	30	8	0	7	0	3	2	2	0	1	1	0	0	0	99	2	0	2	0	0	99
067	3	3	3	5	1	4	1	5	1	3	1	1	1	1	5	1	1	1	1	5	15	22	7	3	47	23	0	1	0	8	30	8	0	3	0	2	0	3	0	1	0	0	3	1	0	0	0	3	1
068	4	5	3	1	1	1	1	4	1	1	2	1	2	3	3	2	2	2	2	4	20	12	8	5	45	0	0	0	5	5	10	5	10	0	1	1	0	1	1	0	2	2	99	0	99	0	0	3	2
069	3	2	3	2	3	3	2	3	2	2	3	4	2	2	4	3	3	2	2	4	21	15	11	7	54	23	30	0	30	5	30	6	0	2	1	2	0	0	0	0	0	0	0	1	0	0	0	3	0
070	4	2	4	1	2	1	2	3	2	2	2	3	2	2	4	3	2	2	2	4	20	13	10	6	49	0	0	0	30	9	30	9	0	2	1	0	0	0	1	0	0	0		1	0	0	2	2	0
071	3	2	2	3	3	2	2	2	2	2	2	2	2	2	3	2	2	2	3	2	16	12	11	6	45	1	0	0	30	10	0	9	0	3	2	0	0	0	0	0	0	2	99	1	0	0	1	2	3
072	4	2	3	2	2	3	2	3	1	3	2	2	3	2	3	3	3	2	1	3	18	14	10	7	49	22	0	0	20	6	5	7	0	2	2	2	0	0	0	0	0	0	99	1	0	0	0	3	0
073	5	3	5	4	3	4	1	4	2	2	3	2	2	3	4	3	2	2	3	4	23	21	11	6	61	21	30	0	10	5	0	8	0	1	2	2	0	3	2	2	0	3	99	1	0	3	1	3	3
074	2	2	3	1	1	2	2	2	1	1	1	3	1	2	1	2	1	1	1	1	13	9	5	4	31	23	0	0	30	8	0	9	0	3	2	2	2	2	3	3	2	2	99	2	0	1	1	3	0
075	2	2	2	2	3	2	2	2	3	2	3	2	3	2	3	3	3	2	2	2	16	11	12	8	47	0	0	0	30	10	0	8	0	3	2	0	0	1	0	2	0	2	2	1	0	0	1	2	0
076	3	2	2	1	3	3	3	3	4	2	3	4	3	2	2	3	2	2	2	3	20	11	12	9	52	1	0	0	30	9	30	7	0	2	1	1	1	1	1	1	1	1	99	2	0	2	0	3	0
077	1	1	1	1	4	1	1	1	4	2	1	2	4	1	1	2	2	1	1	1	12	5	10	6	33	0	30	0	30	5	50	7	0	1	1	1	0	0	2	0	0	0	99	1	0	0	2	3	0
078	2	2	4	3	2	4	3	4	4	3	3	2	3	2	3	2	3	1	2	3	15	18	13	9	55	23	0	0	10	6	30	7	0	0	0	2	0	0	0	0	0	0	99	0	0	0	1	3	1
079	3	1	2	2	4	2	2	2	2	4	2	4	2	1	1	3	1	1	2	2	18	9	10	6	43	0	0	0	10	6	30	6	30	1	1	2	1	3	1	2	1	1	0	1	0	0	0	3	0
080	3	4	3	2	4	3	4	3	3	3	4	4	3	3	2	3	3	2	3	4	25	13	14	11	63	2	0	0	10	7	30	5	30	0	0	0	3	0	1	0	2	1	99	1	0	0	1	2	1
081	2	1	3	1	2	3	1	3	1	3	1	2	2	3	2	3	3	1	1	3	16	12	9	4	41	0	30	0	10	5	30	5	0	1	3	2	0	2	1	0	0	0	99	1	0	0	2	3	2
082	5	4	3	3	3	4	2	3	2	3	2	3	2	4	3	3	3	2	1	3	25	16	11	6	58	0	0	0	20	7	0	6	0	1	0	1	1	1	1	1	0	2	99	2	0	0	1	0	99
083	1	1	2	2	1	2	1	2	1	1	1	1	1	1	3	1	1	1	1	2	8	11	5	3	27	23	30	0	5	6	30	7	0	0	1	0	0	1	0	0	1	0	99	0	0	0	1	0	99
084	5	5	4	3	5	4	3	4	4	4	3	4	3	4	2	4	3	5	4	4	31	17	20	9	77	0	30	0	20	6	30	5	0	2	3	3	0	0	0	0	1	3	99	2	0	1	1	4	1
085	4	4	4	3	4	4	3	3	4	3	2	4	4	4	3	4	4	4	4	4	28	17	19	9	73	23	0	0	10	6	0	7	0	1	2	3	0	0	0	0	2	0	99	1	0	0	1	0	99
086	3	2	3	2	4	2	2	2	2	1	2	3	2	3	3	4	2	2	3	3	22	12	10	6	50	0	30	0	30	7	0	5	30	3	3	1	99	3	0	1	1	1	99	99	0	2	2	4	2
087	4	3	4	3	3	3	3	4	3	2	2	2	3	2	4	2	2	1	3	4	20	18	11	8	57	22	0	0	30	7	30	6	0	2	3	2	0	1	0	1	2	1	99	3	0	0	1	4	1
088	3	3	3	1	2	2	1	3	2	2	1	3	1	2	3	2	1	1	1	3	18	12	7	3	40	23	0	0	10	5	50	6	30	0	0	0	0	0	0	0	0	0	99	1	0	0	0	0	99
089	2	3	3	3	3	3	2	2	2	3	2	2	3	3	2	3	3	2	2	3	19	13	12	7	51	22	0	1	0	5	0	5	0	3	3	2	3	2	2	2	2	2	99	2	2	2	2	0	99
090	4	3	2	2	5	2	2	2	3	2	3	5	3	4	1	4	3	3	3	4	29	9	14	8	60	0	30	0	10	6	30	5	0	2	3	3	0	2	0	1	2	2	99	2	0	2	2	3	2
091	3	3	4	2	2	3	1	3	2	2	1	4	1	1	1	3	3	1	1	3	19	13	9	3	44	0	30	0	10	6	30	6	0	2	0	2	0	0	2	0	1	0	99	2	0	2	1	3	99
092	5	1	5	1	5	5	5	5	1	1	1	5	1	5	5	5	1	1	1	5	31	21	5	7	64	22	0	0	30	6	0	3	0	3	3	2	2	2	2	3	2	3	99	3	0	0	1	2	3
093	1	1	2	1	1	1	1	1	1	1	1	1	1	1	1	1	1	1	1	1	7	6	5	3	21	23	0	0	5	7	0	9	0	0	0	0	0	3	0	0	0	0	99	1	0	0	0	2	3
094	1	1	1	1	1	1	1	1	1	1	1	1	5	1	1	1	1	1	1	1	7	5	5	7	24	22	0	0	30	6	0	8	0	3	0	0	0	0	0	0	1	2	99	1	0	0	0	3	0
095	1	2	1	1	3	1	1	3	1	1	1	3	1	1	1	2	1	1	3	1	13	7	7	3	30	21	30	0	20	5	0	8	0	2	3	2	1	2	2	2	2	2	2	1	0	0	0	3	3
096	5	5	4	3	5	4	3	4	4	4	3	4	2	4	2	4	3	2	2	5	32	17	15	8	72	23	0	0	30	8	30	7	0	3	1	3	0	0	2	2	2	2	99	3	0	0	2	1	99
097	5	3	5	3	4	3	2	4	3	2	2	3	2	3	3	3	2	2	2	3	24	18	11	6	59	22	30	0	20	5	20	7	0	1	2	2	0	0	0	0	0	0	99	1	0	0	0	0	99
098	3	3	3	1	3	2	1	3	2	3	1	4	1	3	2	3	1	1	1	3	22	11	8	3	44	0	0	0	15	5	40	5	0	1	0	0	0	0	2	0	0	0	99	1	0	2	0	3	0
099	1	1	1	1	1	1	1	1	1	1	1	1	3	1	1	1	1	1	1	1	7	5	5	5	22	21	30	0	30	4	30	7	0	2	3	3	0	0	0	0	0	0	99	1	0	1	0	3	0
100	2	1	1	1	1	1	1	1	1	1	1	1	1	1	3	1	1	1	1	1	8	7	5	3	23	23	0	1~2	0	6	0	6	0	3	0	2	0	1	0	1	0	0	99	2	3	0	0	0	99
101	2	3	3	3	2	2	3	2	3	2	2	1	3	1	3	2	2	2	2	2	13	13	11	8	45	23	30	0	10	7	30	7	0	2	3	3	0	3	1	1	2	1	99	1	0	0	1	3	3
102	3	3	4	3	4	4	3	4	3	3	4	4	4	3	3	5	3	2	3	4	26	18	14	11	69	23	30	0	20	7	30	7	0	3	2	2	0	1	2	2	1	2	99	1	0	2	1	3	0
103	3	1	3	2	3	2	2	3	2	2	2	3	2	2	2	3	2	1	1	3	18	12	8	6	44	23	30	0	30	6	30	6	0	2	2	1	0	0	1	1	0	3	99	1	0	0	1	0	99
104	1	2	1	1	2	2	1	2	2	2	2	3	3	2	2	3	3	2	1	2	15	8	10	6	39	22	30	0	10	4	30	6	0	0	2	2	0	1	0	0	1	1	99	0	0	0	0	0	99
105	2	4	3	1	3	3	2	3	4	2	1	2	3	1	4	4	2	2	2	2	18	14	12	6	50	22	30	0	40	4	30	5	0	3	2	2	1	0	0	0	0	0	99	2	3	0	1	0	99
106	3	4	2	2	4	3	4	3	2	2	2	2	4	2	4	2	3	2	3	1	18	14	12	10	54	23	0	0	15	5	0	6	0	2	0	2	0	2	0	2	3	0	99	1	0	0	0	0	99
107	1	4	1	1	1	2	1	2	4	3	1	2	3	2	3	2	2	2	1	2	14	9	12	5	40	20	0	0	10	5	0	8	0	0	2	1	1	0	0	0	0	0	99	0	0	0	0	2	1
108	1	4	3	3	3	3	2	3	2	4	2	2	2	2	3	2	2	3	2	2	16	15	13	6	50	0	30	0	15	5	0	5	0	1	2	2	0	2	2	0	2	0	99	2	0	0	0	0	99
109	1	1	2	2	1	2	2	1	1	1	1	1	3	1	3	1	1	1	1	1	7	10	5	6	28	22	0	0	3	6	0	7	30	0	0	1	0	0	0	0	0	0	99	0	0	0	0	3	0
110	4	4	2	3	4	4	2	3	2	4	2	2	2	2	4	3	3	2	1	3	22	16	12	6	56	22	0	0	10	4	0	6	0	0	2	2	1	1	0	0	0	0	99	0	0	0	0	0	99
111	3	3	3	2	3	2	2	4	2	3	3	3	3	3	3	3	3	1	3	3	21	14	12	8	55	22	0	0	30	5	30	6	0	3	2	2	1	1	1	1	2	2	99	2	0	0	1	3	2
112	2	2	2	2	1	2	2	2	1	3	2	2	2	1	2	1	2	2	1	2	11	10	9	6	36	22	30	0	10	5	30	6	0	1	2	2	99	3	0	99	1	1	99	1	0	0	0	3	3
113	1	2	2	1	1	3	1	3	1	3	1	1	2	1	3	3	3	1	1	2	11	12	9	4	36	23	30	0	30	8	30	7	0	2	1	2	0	0	0	0	1	1	99	2	0	0	1	2	1
114	2	2	3	1	2	3	3	3	2	2	3	3	4	1	3	4	2	1	2	2	16	13	9	10	48	22	30	0	30	5	30	6	0	2	2	2	0	0	0	0	2	2	0	1	0	0	1	1	2
115	2	3	4	2	2	3	2	3	3	3	2	2	2	2	3	1	3	2	1	2	14	15	12	6	47	23	0	0	10	6	10	6	0	1	2	2	1	1	0	0	0	2	99	1	0	0	1	0	99
116	2	2	3	2	4	4	2	2	3	2	2	2	2	1	1	2	2	2	1	3	16	12	10	6	44	22	30	0	1	6	20	7	30	2	3	1	0	3	0	0	0	2	0	1	0	0	0	1	3
117	2	3	5	1	2	3	1	1	1	2	1	1	1	1	3	2	2	1	1	2	13	13	7	3	36	22	0	0	0	5	0	7	0	0	2	1	2	3	0	3	3	3	0	1	0	0	1	0	3
118	2	1	1	1	1	1	1	1	1	1	2	2	2	1	1	1	1	1	1	2	10	5	5	5	25	0	0	0	30	8	0	7	0	1	2	2	0	2	1	2	0	0	99	1	0	0	0	0	99
119	4	3	3	3	4	3	2	3	3	3	3	4	4	2	2	2	4	3	3	3	22	14	16	9	61	23	30	0	1	5	0	6	0	0	0	0	0	0	0	1	1	0	0	1	0	0	1	0	99
120	3	3	4	4	3	3	2	2	3	4	3	3	3	2	3	3	3	1	2	2	19	16	13	8	56	22	30	0	30	6	30	8	0	2	2	1	1	0	0	3	3	0	99	1	0	0	0	4	0
121	2	2	3	2	1	3	1	2	1	3	1	3	1	1	3	1	1	1	1	2	12	13	7	3	35	23	0	0	15	5	25	5	30	2	2	2	0	2	0	0	0	0	0	1	0	0	1	0	99
122	3	1	4	2	2	2	1	1	2	2	1	1	1	1	1	2	2	1	2	4	14	10	9	3	36	0	0	0	1	7	0	8	0	0	0	0	0	0	0	0	0	0	99	0	0	0	1	0	0
123	3	4	3	2	4	2	2	2	4	4	2	3	4	4	2	4	4	4	4	2	24	11	20	8	63	0	30	0	30	6	0	4	0	3	2	2	0	0	0	0	3	3	3	3	0	0	1	3	3
[truncated: 65 more columns]

## Sheet: 123 SF-36
File No.	SF01	SF01reverse	SF02	SF03a	SF03b	SF03c	SF03d	SF03e	SF03f	SF03g	SF03h	SF03i	SF03j	SF04a	SF04b	SF04c	SF04d	SF05a	SF05b	SF05c	SF06	SF06reverse	SF07	SF07reverse	SF08	SF08reverse	SF09a	SF09areverse	SF09b	SF09c	SF09d	SF09dreverse	SF09e	SF09ereverse	SF09f	SF09g	SF09h	SF09hreverse	SF09i	SF10	SF11a	SF11b	SF11breverse	SF11c	SF11d	SF11dreverse	Physical Functioning	PF	Role-Physical
001	3	3.4	4	2	3	3	3	3	3	3	3	3	3	2	2	2	2	2	1	1	2	4	2	5.4	1	5	2	5	4	5	3	4	2	5	5	5	2	5	4	5	4	2	4	4	2	4	29	95	8
002	3	3.4	1	2	3	3	2	3	2	3	3	3	3	2	1	2	2	1	1	2	2	4	3	4.2	2	4	5	2	1	4	4	3	4	3	3	3	4	3	3	4	4	2	4	3	2	4	27	85	7
003	2	4.4	3	3	3	3	3	3	3	3	3	3	3	2	2	2	2	2	2	2	1	5	3	4.2	2	4	4	3	5	5	2	5	3	4	5	4	2	5	4	3	5	2	4	5	2	4	30	100	8
004	4	2	4	3	3	3	3	3	3	3	3	3	3	2	2	2	2	2	2	2	1	5	4	3.1	1	5	2	5	4	5	2	5	2	5	5	5	1	6	5	5	5	1	5	5	1	5	30	100	8
005	1	5	1	3	3	3	3	3	3	3	3	3	2	2	2	2	2	2	2	2	1	5	1	6	1	6	1	6	6	6	1	6	1	6	6	6	6	1	6	5	5	5	1	5	1	5	29	95	8
006	2	4.4	3	3	3	3	3	3	3	3	3	3	3	2	2	2	2	2	2	2	1	5	2	5.4	1	5	1	6	5	6	2	5	2	5	5	5	2	5	4	4	5	2	4	5	1	5	30	100	8
007	2	4.4	3	2	3	3	3	3	3	3	3	3	3	2	2	2	2	2	2	2	1	5	2	5.4	1	5	1	6	5	6	1	6	1	6	6	5	1	6	4	5	5	1	5	4	1	5	29	95	8
008	1	5	3	2	3	3	3	3	2	3	3	3	3	2	2	2	2	2	2	2	1	5	3	4.2	1	5	2	5	4	5	2	5	4	3	6	6	2	5	4	4	4	1	5	5	1	5	28	90	8
009	5	1	2	3	3	3	3	3	3	3	3	3	3	2	2	2	2	2	1	1	1	5	2	5.4	2	4	4	3	2	5	2	5	4	3	5	5	3	4	3	5	2	3	3	3	4	2	30	100	8
010	2	4.4	3	3	3	3	3	3	2	3	3	3	3	2	2	2	2	2	2	2	1	5	1	6	1	6	4	3	2	2	1	6	5	2	3	2	3	4	2	5	4	3	3	4	2	4	29	95	8
011	4	2	4	2	3	3	3	3	3	3	3	3	3	2	2	2	2	1	1	1	2	4	2	5.4	2	4	4	3	4	3	3	4	4	3	3	3	4	3	3	3	2	3	3	3	3	3	29	95	8
012	3	3.4	2	3	3	3	3	3	3	3	3	3	3	1	1	2	2	1	1	1	2	4	2	5.4	1	5	2	5	3	4	2	5	2	5	4	4	2	5	4	4	3	1	5	4	2	4	30	100	6
013	4	2	3	2	3	3	2	3	3	2	3	3	3	2	2	2	2	2	2	2	1	5	2	5.4	2	4	5	2	3	5	5	2	5	2	5	6	3	4	3	4	4	2	4	3	3	3	27	85	8
014	2	4.4	1	2	3	3	3	3	3	3	3	3	3	2	2	2	2	1	1	1	2	4	1	6	1	6	2	5	2	4	3	4	3	4	4	4	2	5	4	2	4	1	5	5	2	4	29	95	8
015	3	3.4	3	2	3	3	3	3	3	3	3	3	3	2	2	2	2	1	1	2	1	5	1	6	1	6	4	3	3	4	3	4	4	3	4	3	4	3	2	4	5	2	4	2	2	4	29	95	8
016	4	2	3	3	3	3	3	3	3	3	3	3	3	1	1	2	2	1	1	1	2	4	3	4.2	2	4	6	1	3	4	5	2	5	2	4	3	4	3	3	4	2	3	3	3	3	3	30	100	6
017	3	3.4	4	3	3	3	3	3	3	3	3	3	3	2	1	2	2	2	1	1	1	5	2	5.4	1	5	1	6	5	5	2	5	1	6	5	6	2	5	5	5	4	1	5	5	1	5	30	100	7
018	4	2	5	2	2	3	2	3	2	3	3	3	3	1	1	1	1	2	2	2	2	4	3	4.2	3	3	5	2	5	6	3	4	4	3	5	4	3	4	3	3	2	3	3	2	4	2	26	80	4
019	5	1	5	2	2	3	3	3	2	3	3	3	3	1	1	1	1	1	1	1	2	4	3	4.2	2	4	4	3	1	2	4	3	4	3	4	4	4	3	3	3	2	4	2	2	4	2	27	85	4
020	2	4.4	4	3	3	3	3	3	3	3	3	3	3	2	2	2	2	2	2	2	1	5	1	6	1	6	1	6	2	5	3	4	2	5	5	2	2	5	3	5	5	2	4	3	4	2	30	100	8
021	4	2	3	2	2	3	2	3	3	3	2	3	3	1	1	1	2	1	1	1	2	4	2	5.4	1	5	4	3	1	2	5	2	5	2	2	3	5	2	3	2	4	2	4	4	3	3	26	80	5
022	3	3.4	2	2	3	3	3	3	3	3	3	3	3	2	2	2	2	2	2	2	1	5	1	6	1	6	4	3	5	5	3	4	5	2	5	4	2	5	4	5	4	3	3	4	4	2	29	95	8
023	4	2	5	1	2	3	2	3	3	2	2	3	3	2	2	1	1	1	1	1	3	3	1	6	1	6	4	3	4	5	4	3	4	3	4	3	3	4	2	3	2	3	3	2	4	2	24	70	6
024	2	4.4	1	2	3	3	3	3	3	3	3	3	3	1	1	2	2	2	1	2	1	5	1	6	1	6	2	5	4	5	2	5	2	5	5	5	2	5	5	4	5	2	4	4	2	4	29	95	6
025	4	2	3	3	3	3	2	3	2	2	3	3	3	2	2	2	2	2	2	2	1	5	3	4.2	2	4	3	4	5	6	2	5	2	5	6	5	3	4	3	4	5	2	4	5	2	4	27	85	8
026	1	5	1	3	3	3	3	3	3	3	3	3	3	2	2	2	2	2	2	2	1	5	4	3.1	1	5	2	5	6	6	2	5	2	5	6	6	2	5	5	5	5	1	5	5	1	5	30	100	8
027	2	4.4	3	3	3	3	3	3	3	3	3	3	3	2	2	2	2	2	2	2	1	5	1	6	1	6	2	5	4	6	1	6	2	5	5	5	2	5	5	5	5	1	5	3	2	4	30	100	8
028	3	3.4	2	2	3	3	3	3	3	3	3	3	3	2	1	2	2	2	2	2	2	4	1	6	1	6	2	5	4	5	2	5	3	4	5	4	3	4	5	4	3	3	3	4	2	4	29	95	7
029	5	1	3	2	2	3	2	3	3	3	3	3	3	1	1	2	1	2	2	2	2	4	2	5.4	2	4	2	5	5	5	2	5	2	5	5	5	2	5	5	3	1	5	1	2	5	1	27	85	5
030	4	2	3	3	2	2	3	3	3	3	3	3	3	2	2	2	2	2	2	2	1	5	3	4.2	2	4	3	4	4	5	2	5	3	4	5	5	4	3	4	4	5	2	4	3	2	4	28	90	8
031	1	5	3	3	3	3	3	3	3	3	3	3	3	2	2	2	2	2	2	2	1	5	1	6	1	6	1	6	6	6	1	6	1	6	6	6	1	6	6	5	5	1	5	5	1	5	30	100	8
032	5	1	5	1	1	1	1	2	1	1	2	3	3	1	1	1	1	1	1	1	1	5	4	3.1	3	3	5	2	2	1	5	2	4	3	2	1	6	1	2	3	3	4	2	1	5	1	16	30	4
033	2	4.4	4	1	2	3	2	1	3	3	2	3	3	1	1	1	2	1	1	1	2	4	3	4.2	2	4	4	3	5	5	4	3	5	2	5	4	5	2	4	4	4	2	4	5	3	3	23	65	5
034	4	2	3	2	2	2	2	2	2	2	2	2	2	1	1	1	1	1	1	1	3	3	3	4.2	2	4	4	3	2	3	3	4	2	5	4	3	3	4	2	3	2	3	3	3	3	3	20	50	4
035	2	4.4	1	3	3	3	3	3	3	3	3	3	3	2	2	2	2	2	2	2	2	4	1	6	1	6	2	5	4	5	3	4	2	5	4	3	4	3	3	3	5	2	4	4	2	4	30	100	8
036	2	4.4	3	2	3	3	2	3	3	3	3	3	3	2	2	2	2	2	2	2	1	5	1	6	1	6	1	6	6	6	1	6	1	6	6	6	1	6	6	5	5	1	5	5	1	5	28	90	8
037	4	2	2	1	2	3	2	3	3	3	3	3	3	2	2	2	2	2	2	2	1	5	3	4.2	2	4	2	5	5	6	1	6	3	4	6	4	6	1	1	4	3	3	3	3	3	3	26	80	8
038	3	3.4	4	3	3	3	3	3	3	2	3	3	3	2	2	2	2	2	2	2	2	4	2	5.4	1	5	3	4	2	4	5	2	4	3	4	4	2	5	4	2	4	3	3	2	3	3	29	95	8
039	3	3.4	2	2	3	2	2	3	3	3	3	3	3	2	2	1	1	2	2	1	2	4	3	4.2	2	4	2	5	2	5	3	4	2	5	5	4	2	5	4	3	2	3	3	5	3	3	27	85	6
040	2	4.4	3	2	2	3	2	3	2	3	3	3	3	2	2	2	2	2	2	2	1	5	2	5.4	2	4	2	5	4	6	2	5	2	5	4	4	1	6	4	3	4	99	4	3	3	3	26	80	8
041	4	2	4	3	3	3	3	3	3	3	3	3	3	1	1	2	2	1	2	1	2	4	2	5.4	1	5	3	4	3	4	2	5	3	4	5	4	3	4	2	4	2	4	2	2	4	2	30	100	6
042	4	2	3	2	3	3	3	3	3	3	3	3	3	2	2	2	2	2	2	2	2	4	3	4.2	2	4	4	3	3	5	3	4	4	3	5	4	3	4	4	4	2	4	2	3	3	3	29	95	8
043	2	4.4	4	2	3	3	2	3	2	3	3	3	3	2	1	1	1	1	1	1	2	4	2	5.4	2	4	2	5	4	99	3	4	2	5	5	5	1	6	4	3	4	2	4	4	2	4	27	85	5
044	3	3.4	3	3	3	3	3	3	3	3	3	3	3	2	2	2	2	2	2	2	1	5	1	6	1	6	4	3	4	5	3	4	4	3	5	5	3	4	5	5	4	2	4	3	2	4	30	100	8
045	1	5	2	3	3	3	3	3	3	3	3	3	3	2	2	2	2	2	2	2	1	5	1	6	1	6	1	6	4	6	1	6	1	6	6	6	1	6	6	5	3	1	5	3	1	5	30	100	8
046	4	2	3	2	3	3	2	3	3	3	3	3	3	2	2	2	2	2	1	1	2	4	1	6	1	6	5	2	1	2	4	3	4	3	3	2	5	2	2	4	4	2	4	3	3	3	28	90	8
047	1	5	5	2	3	3	2	3	2	3	3	3	3	2	2	2	1	1	1	1	3	3	4	3.1	3	3	2	5	1	2	4	3	2	5	2	2	4	3	2	3	3	3	3	2	3	3	27	85	7
048	2	4.4	4	3	3	3	3	3	2	3	3	3	3	1	2	2	2	2	1	2	1	5	3	4.2	1	5	1	6	5	6	2	5	1	6	6	6	1	6	5	5	4	1	5	4	1	5	29	95	7
049	2	4.4	3	2	3	3	3	3	3	3	3	3	3	2	2	2	2	2	2	2	1	5	2	5.4	1	5	3	4	5	6	2	5	2	5	6	5	1	6	3	4	5	1	5	5	2	4	29	95	8
050	4	2	5	1	3	3	2	5	3	3	3	3	3	1	2	1	2	1	2	2	1	5	4	3.1	1	5	4	3	3	4	4	3	4	3	2	2	3	4	2	2	3	4	2	2	4	2	29	95	6
051	3	3.4	3	2	3	3	2	3	2	3	3	3	3	2	2	2	2	2	2	1	1	5	1	6	1	6	3	4	3	4	3	4	2	5	4	4	3	4	4	3	4	2	4	3	3	3	27	85	8
052	2	4.4	2	2	3	3	3	3	3	3	3	3	3	2	2	2	2	2	1	2	1	5	1	6	1	6	2	5	4	5	2	5	2	5	5	5	1	6	4	5	2	3	3	4	2	4	29	95	8
053	3	3.4	4	2	3	3	2	3	3	3	3	3	3	2	2	2	2	1	1	1	1	5	1	6	1	6	4	3	5	4	4	3	4	3	5	5	4	3	4	3	4	2	4	3	3	3	28	90	8
054	2	4.4	2	2	2	2	2	3	3	2	2	2	3	2	2	2	2	2	2	2	1	5	2	5.4	1	5	2	5	5	5	2	5	2	5	6	5	2	5	4	4	5	2	4	3	2	4	23	65	8
055	2	4.4	3	3	3	3	3	3	3	3	3	3	3	2	2	2	2	2	2	2	1	5	2	5.4	1	5	2	5	3	5	2	5	3	4	4	5	4	3	4	5	4	2	4	3	2	4	30	100	8
056	2	4.4	2	2	3	3	3	3	3	3	3	3	3	2	2	2	2	2	2	2	1	5	1	6	1	6	3	4	4	5	1	6	3	4	4	5	2	5	4	4	3	4	2	5	2	4	29	95	8
057	2	4.4	3	2	3	3	2	3	3	3	3	3	3	2	1	1	1	2	2	2	1	5	2	5.4	2	4	2	5	4	5	2	5	2	5	5	5	2	5	4	3	5	1	5	2	2	4	28	90	5
058	2	4.4	1	3	3	3	3	3	3	3	3	3	3	2	2	2	2	2	2	2	1	5	2	5.4	1	5	2	5	5	6	1	6	2	5	5	5	1	6	5	5	5	1	5	5	1	5	30	100	8
059	3	3.4	3	2	3	3	3	3	3	3	3	3	3	2	1	2	2	2	1	2	2	4	1	6	1	6	3	4	4	4	3	4	4	3	5	6	3	4	3	4	4	2	4	2	3	3	29	95	7
060	3	3.4	4	3	3	3	2	3	3	3	3	3	3	1	1	1	2	1	1	1	2	4	3	4.2	2	4	2	5	3	5	3	4	2	5	5	4	2	5	3	4	4	2	4	4	2	4	29	95	5
061	5	1	5	1	2	2	1	2	2	2	2	2	3	1	1	1	1	1	1	1	2	4	4	3.1	3	3	4	3	3	3	4	3	5	2	3	3	4	3	3	2	4	3	3	2	5	1	19	45	4
062	2	4.4	4	3	3	3	3	3	3	3	3	3	3	1	1	2	1	1	1	1	2	4	3	4.2	2	4	2	5	3	4	2	5	3	4	4	5	3	4	4	3	4	2	4	4	2	4	30	100	5
063	2	4.4	3	3	3	3	3	3	3	3	3	3	3	2	2	2	2	2	2	2	1	5	1	6	1	6	2	5	5	5	2	5	2	5	5	6	2	5	5	5	5	1	5	5	1	5	30	100	8
064	4	2	2	1	3	3	3	3	3	3	3	3	3	1	1	1	2	1	1	2	3	3	1	6	1	6	4	3	5	5	3	4	3	4	4	4	3	4	4	3	4	2	4	4	3	3	28	90	5
065	3	3.4	4	2	3	3	3	3	3	3	3	3	3	2	2	2	2	1	1	2	1	5	1	6	1	6	2	5	5	4	3	4	2	5	4	5	2	5	4	4	5	1	5	4	2	4	29	95	8
066	2	4.4	3	3	3	3	3	3	3	3	3	3	3	2	2	2	2	2	2	2	2	4	2	5.4	2	4	3	4	5	5	3	4	3	4	5	5	2	5	4	4	4	3	3	4	3	3	30	100	8
067	2	4.4	2	2	3	3	3	3	3	3	3	3	3	1	2	2	2	2	2	2	1	5	1	6	1	6	4	3	5	6	1	6	5	2	5	5	4	3	5	3	5	1	5	5	2	4	29	95	7
068	2	4.4	3	1	3	2	2	3	1	1	1	1	1	2	2	2	2	2	2	2	1	5	2	5.4	1	5	2	5	5	5	2	5	2	5	5	5	2	5	5	5	4	1	5	3	2	4	16	30	8
069	2	4.4	3	3	3	3	3	3	3	3	3	3	3	2	2	2	2	2	2	2	1	5	1	6	1	6	4	3	6	5	4	3	2	5	5	5	2	5	5	5	5	2	4	3	2	4	30	100	8
070	4	2	4	3	3	3	3	3	3	3	3	3	3	2	2	2	2	2	1	2	2	4	1	6	1	6	4	3	2	5	4	3	4	3	6	5	3	4	4	5	2	3	3	4	4	2	30	100	8
071	2	4.4	3	3	3	3	3	3	3	3	3	3	3	2	2	2	2	2	2	2	1	5	3	4.2	1	5	2	5	4	6	2	5	2	5	5	5	2	5	5	5	4	2	4	3	2	4	30	100	8
072	2	4.4	3	3	3	3	3	3	3	3	3	3	3	2	2	2	2	2	2	2	1	5	1	6	1	6	2	5	6	6	1	6	2	5	6	6	1	6	5	4	5	1	5	4	2	4	30	100	8
073	4	2	4	2	3	3	3	3	3	3	3	3	3	1	2	2	2	1	1	1	2	4	3	4.2	2	4	5	2	4	4	2	5	5	2	4	4	4	3	3	2	4	3	3	2	4	2	29	95	7
074	4	2	4	1	3	3	2	3	3	3	3	3	3	2	2	2	2	2	2	2	1	5	2	5.4	1	5	3	4	5	5	5	2	3	4	5	5	1	6	4	5	2	2	4	3	2	4	27	85	8
075	2	4.4	3	2	3	3	3	3	3	3	3	3	3	2	2	2	2	2	2	2	1	5	2	5.4	1	5	2	5	5	5	2	5	4	3	5	6	1	6	5	4	5	2	4	5	2	4	29	95	8
076	3	3.4	3	3	3	3	3	3	3	3	3	3	3	2	2	2	2	2	2	2	1	5	2	5.4	2	4	2	5	4	4	2	5	3	4	5	4	2	5	4	5	3	3	3	4	2	4	30	100	8
077	1	5	3	3	3	3	3	3	3	3	3	3	3	2	2	2	2	2	2	2	1	5	1	6	1	6	2	5	4	5	2	5	2	5	6	4	2	5	4	5	5	2	4	5	2	4	30	100	8
078	3	3.4	3	2	3	3	3	3	3	3	3	3	3	1	1	1	2	2	1	1	1	5	1	6	1	6	3	4	4	4	3	4	3	4	4	4	3	4	4	5	4	2	4	3	2	4	29	95	5
079	3	3.4	2	2	3	3	2	3	3	3	3	3	3	2	2	2	2	2	2	2	1	5	2	5.4	1	5	2	5	4	5	4	3	3	4	5	4	2	5	4	4	4	2	4	4	2	4	28	90	8
080	2	4.4	3	3	3	3	3	3	3	3	3	3	3	1	1	1	2	1	1	2	2	4	3	4.2	2	4	4	3	4	4	4	3	4	3	5	5	3	4	4	4	4	2	4	4	2	4	30	100	5
081	3	3.4	3	2	3	3	3	3	3	3	3	3	3	2	1	2	2	1	2	2	1	5	1	6	1	6	2	5	4	5	3	4	3	4	4	5	3	4	4	5	4	2	4	2	3	3	29	95	7
082	4	2	5	3	2	3	2	3	2	3	3	3	3	2	2	2	2	2	2	2	1	5	3	4.2	1	5	5	2	4	6	3	4	5	2	5	5	4	3	4	5	3	3	3	3	4	2	27	85	8
083	2	4.4	3	3	3	3	3	3	3	3	3	3	3	2	2	2	2	2	2	2	1	5	2	5.4	1	5	1	6	5	6	1	6	2	5	6	6	2	5	6	4	5	1	5	5	1	5	30	100	8
084	5	1	5	1	1	2	1	2	1	1	2	3	3	1	1	1	1	1	1	1	4	2	4	3.1	4	2	5	2	2	2	4	3	5	2	4	2	5	2	2	2	2	4	2	2	4	2	17	35	4
085	4	2	4	2	3	3	2	3	3	3	3	3	3	2	2	2	2	2	1	1	1	5	2	5.4	1	5	4	3	2	3	4	3	5	2	3	3	4	3	3	3	3	3	3	3	3	3	28	90	8
086	4	2	4	2	3	3	3	3	3	3	3	3	3	2	2	2	2	2	2	2	2	4	2	5.4	1	5	5	2	4	6	2	5	3	4	4	4	3	4	4	4	3	3	3	2	4	2	29	95	8
087	3	3.4	3	2	2	3	2	3	3	2	3	3	3	2	2	1	1	2	2	2	1	5	2	5.4	2	4	3	4	4	5	1	6	3	4	6	5	2	5	5	3	4	2	4	3	4	2	26	80	6
088	3	3.4	3	2	3	3	3	3	3	3	3	3	3	2	2	2	2	2	2	2	1	5	1	6	1	6	2	5	4	5	2	5	3	4	4	4	2	5	4	4	4	2	4	4	2	4	29	95	8
089	3	3.4	3	1	1	1	1	2	1	3	3	3	3	1	1	1	1	1	1	1	4	2	4	3.1	4	2	5	2	3	3	4	3	5	2	5	5	4	3	4	3	4	3	3	4	4	2	19	45	4
090	4	2	4	2	3	2	1	3	3	2	2	3	3	1	1	1	1	1	1	1	3	3	2	5.4	2	4	2	5	4	4	4	3	3	4	4	3	3	4	3	3	4	3	3	3	5	1	24	70	4
091	4	2	4	2	3	3	2	3	3	3	3	3	3	2	2	2	2	2	2	2	1	5	2	5.4	1	5	3	4	4	6	3	4	4	3	5	5	3	4	4	4	5	5	1	4	4	2	28	90	8
092	5	1	5	2	2	2	2	2	2	3	3	3	3	2	2	2	1	1	1	2	1	5	4	3.1	2	4	4	3	4	4	5	2	4	3	4	4	4	3	4	4	3	2	4	5	2	4	24	70	7
093	2	4.4	4	3	3	3	3	3	3	3	3	3	3	2	2	2	2	2	2	2	1	5	3	4.2	1	5	1	6	5	6	2	5	2	5	6	5	2	5	5	5	5	1	5	5	1	5	30	100	8
094	4	2	3	3	3	3	3	3	3	3	3	3	3	2	2	2	2	2	2	2	1	5	3	4.2	2	4	2	5	4	6	2	5	2	5	5	4	2	5	4	4	5	2	4	5	2	4	30	100	8
095	3	3.4	4	2	3	3	2	3	2	3	3	3	3	1	2	2	2	2	2	2	2	4	3	4.2	1	5	3	4	5	5	2	5	2	5	5	4	1	6	4	4	5	1	5	5	1	5	27	85	7
096	5	1	3	1	2	3	3	3	3	2	3	3	3	1	1	1	1	1	1	2	2	4	4	3.1	4	2	5	2	3	4	4	3	5	2	4	4	4	3	3	3	2	4	2	3	4	2	26	80	4
097	4	2	3	1	1	2	1	2	2	1	2	2	3	2	2	1	1	2	2	2	1	5	3	4.2	2	4	4	3	4	4	2	5	4	3	4	3	4	3	3	4	3	3	3	4	3	3	17	35	6
098	4	2	3	2	3	3	2	3	3	2	3	3	3	2	2	2	2	2	2	2	1	5	2	5.4	2	4	2	5	4	5	1	6	2	5	4	4	2	5	4	4	2	3	3	4	2	4	27	85	8
099	2	4.4	3	3	3	3	3	3	3	3	3	3	3	2	2	2	2	2	2	2	1	5	1	6	1	6	1	6	6	6	1	6	1	6	6	6	1	6	6	5	5	1	5	5	1	5	30	100	8
100	2	4.4	4	2	3	3	3	3	2	3	3	3	3	2	2	2	2	2	2	2	1	5	3	4.2	1	5	1	6	6	6	1	6	1	6	6	1	1	6	5	5	5	1	5	5	1	5	28	90	8
101	4	2	3	2	3	3	3	3	3	3	3	3	3	2	2	2	2	2	2	2	1	5	3	4.2	1	5	4	3	5	4	4	3	4	3	5	5	4	3	4	5	4	1	5	4	2	4	29	95	8
102	4	2	4	2	2	3	2	3	3	3	3	3	3	2	1	1	2	1	1	2	2	4	3	4.2	2	4	4	3	1	4	4	3	5	2	4	4	4	3	3	3	4	2	4	3	4	2	27	85	6
103	3	3.4	3	2	2	2	3	3	3	3	3	3	3	1	1	1	1	2	2	2	1	5	3	4.2	2	4	3	4	4	5	2	5	3	4	6	5	2	5	4	5	4	2	4	4	2	4	27	85	4
104	2	4.4	3	3	2	2	1	2	3	2	2	2	2	2	2	2	2	2	2	1	1	5	2	5.4	2	4	3	4	5	5	3	4	2	5	5	5	1	6	5	4	4	2	4	5	2	4	21	55	8
105	3	3.4	2	2	3	3	3	2	3	3	3	3	3	2	1	2	2	2	2	2	1	5	2	5.4	1	5	2	5	4	5	4	3	4	3	4	4	3	4	4	1	5	5	1	5	5	1	28	90	7
106	2	4.4	3	2	2	2	2	2	2	2	2	3	3	2	2	1	1	2	2	2	1	5	2	5.4	1	5	1	6	5	5	5	2	2	5	6	6	1	6	6	4	4	2	4	4	2	4	22	60	6
107	2	4.4	1	3	3	3	3	3	3	3	3	3	3	2	2	2	2	2	2	2	1	5	1	6	1	6	1	6	6	6	1	6	1	6	5	5	1	6	6	5	5	3	3	4	1	5	30	100	8
108	2	4.4	3	3	2	3	3	3	3	3	3	3	3	2	1	2	2	1	2	1	1	5	1	6	2	4	2	5	4	5	2	5	1	6	3	5	2	5	5	5	4	3	3	4	2	4	29	95	7
109	1	5	3	3	3	3	3	3	3	3	3	3	3	2	2	2	2	2	2	2	1	5	1	6	1	6	1	6	6	6	1	6	2	5	6	5	1	6	5	5	5	1	5	4	2	4	30	100	8
110	2	4.4	4	3	3	2	2	2	3	3	3	3	3	2	2	2	2	2	2	2	1	5	1	6	1	6	2	5	5	6	2	5	1	6	5	4	1	6	5	4	5	3	3	4	2	4	27	85	8
111	4	2	4	2	1	2	2	2	2	3	3	3	3	1	1	1	1	1	1	1	2	4	2	5.4	2	4	4	3	4	4	3	4	4	3	4	4	4	3	4	2	3	2	4	3	2	4	23	65	4
112	3	3.4	3	1	2	2	2	2	3	3	3	3	3	1	2	1	2	1	1	2	1	5	1	6	1	6	1	6	5	6	6	1	6	1	6	6	6	1	6	5	5	1	5	5	1	5	24	70	6
113	4	2	4	2	3	3	3	3	3	3	3	3	3	2	1	2	1	2	2	2	1	5	2	5.4	1	5	2	5	3	6	2	5	3	4	5	4	1	6	4	5	4	2	4	3	2	4	29	95	6
114	2	4.4	3	3	3	3	3	3	3	3	3	3	3	2	2	2	2	2	2	2	1	5	2	5.4	1	5	2	5	5	6	3	4	3	4	4	5	2	5	4	4	5	1	5	4	2	4	30	100	8
115	2	4.4	3	2	2	2	3	3	2	3	3	3	3	2	2	2	2	2	2	2	2	4	3	4.2	2	4	2	5	3	5	2	5	2	5	5	5	2	5	5	4	4	2	4	5	2	4	26	80	8
116	2	4.4	3	2	3	3	2	3	3	3	2	3	3	2	2	2	2	2	2	2	1	5	2	5.4	1	5	2	5	4	5	1	6	2	5	5	4	2	5	5	5	5	1	5	4	1	5	27	85	8
117	4	2	1	2	3	3	2	3	3	2	2	3	3	2	1	2	2	2	2	2	1	5	4	3.1	3	3	3	4	5	6	2	5	3	4	6	5	1	6	4	5	3	2	4	5	2	4	26	80	7
118	2	4.4	1	3	3	3	3	3	3	3	3	3	3	2	2	2	2	2	2	2	2	4	2	5.4	2	4	1	6	5	5	3	4	2	5	4	5	2	5	5	3	4	2	4	4	2	4	30	100	8
119	3	3.4	3	3	3	3	3	3	3	3	3	3	3	2	2	2	2	2	2	2	1	5	2	5.4	1	5	2	5	3	2	3	4	2	5	2	2	3	4	2	4	5	2	4	3	2	4	30	100	8
120	2	4.4	3	3	3	3	3	3	3	3	3	3	3	2	2	2	2	2	2	2	1	5	3	4.2	1	5	3	4	2	5	3	4	3	4	5	4	3	4	4	4	4	5	1	4	2	4	30	100	8
121	2	4.4	4	2	3	2	2	3	3	2	3	3	3	2	2	2	2	2	2	2	1	5	3	4.2	1	5	2	5	5	6	1	6	2	5	5	5	1	6	5	4	5	5	1	5	5	1	26	80	8
122	3	3.4	3	2	3	3	3	3	3	3	3	3	3	2	2	2	2	2	2	2	1	5	3	4.2	1	5	1	6	6	6	1	6	1	6	6	6	1	6	6	5	5	1	5	4	2	4	29	95	8
123	2	4.4	1	1	2	2	1	1	3	2	3	3	3	1	1	1	1	2	2	1	2	4	4	3.1	2	4	5	2	4	4	4	3	4	3	5	4	2	5	3	4	1	1	5	2	2	4	21	55	4
[truncated: 16 more columns]

## Sheet: 123 PSQI
File No.	01H	01M	02H	02M	02Min	02code	03H	03M	03H-01H	03M-01M	03H-01H (+0or+24)	03-01	04H	04M	04min	04code	04/(03-01)*100	04/(03-01)*100 code	0501	2+0501	2+0501code	0502	0503	0504	0505	0506	0507	0508	0509	0510	0502+0503+0504+0505+0506+0507+0508+0509+0510	0502~0510code	06	07	08	09	08+09	08+09code	10	1	2	3	4	5	Subjective sleep quality6	Sleep latency2+0501	Total sleep hour4	Habitualsleepefficiency4/(3-1)*100%	Sleep disturbance0502~0510
001	0	59	0	5	5	0	6	30	6	-29	6	331	5	0	300	2	90.6344	0	0	0	0	0	0	0	1	0	1	0	2	0	4	1	1	0	0	0	0	0	0	99	99	99	99	99	1	0	2	0	1
002	23	30	0	15	15	0	6	45	-17	15	7	435	6	0	360	1	82.7586	1	2	2	1	3	2	0	0	3	2	2	2	0	14	2	1	0	0	2	2	1	3	0	0	0	0	2	1	1	1	1	2
003	23	0	0	30	30	1	7	40	-16	40	8	520	7	30	450	0	86.5385	0	2	3	2	2	3	0	0	2	1	0	1	0	9	1	2	0	0	1	1	1	3	1	0	0	0	0	2	2	0	0	1
004	23	0	0	5	5	0	7	15	-16	15	8	495	8	0	480	0	96.9697	0	1	1	1	0	0	0	0	0	1	1	2	0	4	1	0	0	0	0	0	0	0	99	99	99	99	99	0	1	0	0	1
005	20	0	0	20	20	1	5	0	-15	0	9	540	8	0	480	0	88.8889	0	1	2	1	2	2	0	0	0	0	0	0	0	4	1	0	0	0	0	0	0	0	0	0	0	0	0	0	1	0	0	1
006	20	0	0	10	10	0	6	10	-14	10	10	610	11	0	660	0	108.197	0	0	0	0	0	2	0	0	2	1	0	1	0	6	1	0	0	0	0	0	0	3	0	0	99	0	2	0	0	0	0	1
007	21	0	0	1	1	0	3	50	-18	50	6	410	6	0	360	1	87.8049	0	0	0	0	3	0	0	0	0	0	0	0	0	3	1	1	0	0	0	0	0	3	2	0	0	0	0	1	0	1	0	1
008	23	30	0	20	20	1	7	45	-16	15	8	495	7	30	450	0	90.9091	0	2	3	2	2	3	0	0	2	1	2	0	0	10	2	0	0	0	0	0	0	3	3	2	2	1	3	0	2	0	0	2
009	0	30	0	15	15	0	8	0	8	-30	8	450	7	15	435	0	96.6667	0	2	2	1	0	3	0	0	0	2	0	0	2	5	1	1	0	0	2	2	1	3	0	0	0	0	0	1	1	0	0	1
010	21	30	0	30	30	1	5	30	-16	0	8	480	7	0	420	0	87.5	0	3	4	2	3	1	1	3	2	2	2	3	0	17	2	2	0	3	2	5	3	3	3	0	0	0	0	2	2	0	0	2
011	23	40	0	20	20	1	6	40	-17	0	7	420	6	30	390	1	92.8571	0	2	3	2	1	1	2	3	3	1	2	1	0	14	2	1	0	2	2	4	2	3	3	0	1	0	0	1	2	1	0	2
012	20	30	0	20	20	1	7	0	-13	-30	11	630	7	30	450	0	71.4286	2	2	3	2	2	1	0	3	2	0	1	1	0	10	2	1	0	3	2	5	3	0	99	99	99	99	99	1	2	0	2	2
013	21	30	1	0	60	2	7	0	-14	-30	10	570	8	30	510	0	89.4737	0	3	5	3	2	3	2	1	3	1	1	1	0	14	2	2	0	0	1	1	1	3	2	0	2	0	2	2	3	0	0	2
014	0	40	0	10	10	0	8	0	8	-40	8	440	6	30	390	1	88.6364	0	2	2	1	1	1	1	3	0	0	2	1	0	9	1	2	0	2	2	4	2	2	2	0	0	0	1	2	1	1	0	1
015	0	30	0	10	10	0	8	0	8	-30	8	450	7	0	420	0	93.3333	0	2	2	1	2	1	0	0	2	0	1	0	0	6	1	1	0	0	1	1	1	0	99	99	99	99	99	1	1	0	0	1
016	2	0	0	30	30	1	7	0	5	0	5	300	4	30	270	3	90	0	2	3	2	2	0	2	1	1	1	2	1	0	10	2	3	0	2	0	2	1	0	99	99	99	99	99	3	2	3	0	2
017	2	30	0	5	5	0	7	25	5	-5	5	295	4	50	290	3	98.3051	0	0	0	0	0	0	3	0	2	0	1	1	0	7	1	1	0	1	1	2	1	2	0	0	1	0	0	1	0	3	0	1
018	21	50	0	20	20	1	7	15	-14	-35	10	565	6	30	390	1	69.0265	2	0	1	1	3	1	2	3	2	1	2	2	0	16	2	2	0	1	0	1	1	3	3	0	2	0	0	2	1	1	2	2
019	3	0	0	1	1	0	11	0	8	0	8	480	7	0	420	0	87.5	0	2	2	1	1	0	2	3	0	0	2	3	0	11	2	2	0	2	1	3	2	3	1	0	2	0	1	2	1	0	0	2
020	2	10	0	10	10	0	7	30	5	20	5	320	5	10	310	2	96.875	0	0	0	0	0	0	0	0	2	0	0	0	0	2	1	0	0	3	1	4	2	2	0	0	0	0	0	0	0	2	0	1
021	2	0	0	3	3	0	7	30	5	30	5	330	5	0	300	2	90.9091	0	0	0	0	0	1	0	0	1	0	1	1	0	4	1	2	0	2	1	3	2	1	1	0	0	0	0	2	0	2	0	1
022	22	0	0	10	10	0	6	30	-16	30	8	510	7	30	450	0	88.2353	0	2	2	1	2	1	1	1	0	0	0	0	0	5	1	1	0	1	1	2	1	3	3	0	0	0	3	1	1	0	0	1
023	2	0	0	30	30	1	7	45	5	45	5	345	5	15	315	2	91.3043	0	2	3	2	0	0	0	0	3	1	0	0	0	4	1	2	0	3	2	5	3	2	0	0	0	0	0	2	2	2	0	1
024	23	0	0	10	10	0	6	45	-17	45	7	465	7	0	420	0	90.3226	0	2	2	1	0	2	0	0	0	0	0	0	0	2	1	1	0	0	0	0	0	3	2	0	0	0	0	1	1	0	0	1
025	0	0	0	30	30	1	6	30	6	30	6	390	6	0	360	1	92.3077	0	2	3	2	1	1	0	0	0	0	0	2	0	4	1	1	0	0	0	0	0	3	0	0	0	0	0	1	2	1	0	1
026	0	0	1	0	60	2	7	15	7	15	7	435	7	0	420	0	96.5517	0	3	5	3	2	2	0	0	3	3	1	1	0	12	2	2	0	2	2	4	2	2	0	0	0	0	0	2	3	0	0	2
027	22	30	0	30	30	1	7	0	-15	-30	9	510	8	0	480	0	94.1176	0	1	2	1	1	1	0	0	1	1	0	1	0	5	1	1	0	0	0	0	0	0	99	99	99	99	99	1	1	0	0	1
028	1	30	0	10	10	0	9	30	8	0	8	480	8	0	480	0	100	0	0	0	0	1	1	1	1	1	1	1	0	0	7	1	0	0	1	1	2	1	0	99	99	99	99	99	0	0	0	0	1
029	22	0	0	3	3	0	6	30	-16	30	8	510	7	30	450	0	88.2353	0	1	1	1	1	2	0	2	3	2	3	1	0	14	2	2	2	1	2	3	2	0	99	99	99	99	99	2	1	0	0	2
030	0	0	0	10	10	0	8	20	8	20	8	500	8	0	480	0	96	0	0	0	0	2	99	2	3	99	99	2	2	0	17	2	0	0	0	1	1	1	0	99	0	1	0	0	0	0	0	0	2
031	0	0	0	10	10	0	6	30	6	30	6	390	6	30	390	1	100	0	2	2	1	0	2	2	1	2	2	1	1	0	11	2	1	0	0	0	0	0	0	2	0	0	1	0	1	1	1	0	2
032	23	30	0	20	20	1	7	30	-16	0	8	480	7	0	420	0	87.5	0	2	3	2	2	3	2	2	2	1	2	3	0	17	2	2	0	2	1	3	2	3	2	0	0	1	0	2	2	0	0	2
033	23	10	0	15	15	0	6	30	-17	20	7	440	7	0	420	0	95.4545	0	2	2	1	3	2	0	3	2	0	2	3	0	15	2	0	0	0	0	0	0	0	2	0	2	1	1	0	1	0	0	2
034	22	0	0	20	20	1	7	0	-15	0	9	540	8	0	480	0	88.8889	0	2	3	1	3	3	1	3	3	1	2	2	0	18	2	2	0	2	2	4	2	3	3	1	2	1	2	2	1	0	0	2
035	20	40	0	10	10	0	4	30	-16	-10	8	470	7	0	420	0	89.3617	0	1	1	1	1	2	0	0	1	1	1	1	0	7	1	1	0	1	1	2	1	0	0	0	0	0	0	1	1	0	0	1
036	2	0	0	5	5	0	10	0	8	0	8	480	8	0	480	0	100	0	0	0	0	0	0	0	0	0	0	0	0	0	0	0	1	0	0	0	0	0	3	0	0	0	0	0	1	0	0	0	0
037	3	0	0	5	5	0	9	15	6	15	6	375	5	40	340	2	90.6667	0	0	0	0	0	0	0	0	0	0	0	1	0	1	1	1	0	0	0	0	0	0	99	99	99	99	99	1	0	2	0	1
038	23	30	0	30	30	1	6	0	-17	-30	7	390	5	0	300	2	76.9231	1	2	3	2	0	1	2	2	3	1	1	0	0	10	2	1	0	2	1	3	2	0	99	99	99	99	99	1	2	2	1	2
039	1	0	0	20	20	1	7	0	6	0	6	360	5	40	340	2	94.4444	0	2	3	2	1	0	0	1	3	0	2	3	0	10	2	1	0	3	1	4	2	1	0	0	2	1	2	1	2	2	0	2
040	2	30	0	5	5	0	6	25	4	-5	4	235	4	0	240	3	102.128	0	0	0	0	1	1	0	1	3	0	1	3	2	10	2	0	0	1	0	1	1	0	99	99	99	99	99	0	0	3	0	2
041	23	0	0	10	10	0	6	15	-17	15	7	435	7	0	420	0	96.5517	0	2	2	1	3	2	3	3	3	0	1	0	0	15	2	2	0	0	1	1	1	1	99	99	99	99	99	2	1	0	0	2
042	1	0	0	5	5	0	7	10	6	10	6	370	6	0	360	1	97.2973	0	0	0	0	2	0	2	2	2	1	0	0	0	9	1	1	0	2	2	4	2	2	0	0	0	0	1	1	0	1	0	1
043	0	0	0	30	30	1	8	40	8	40	8	520	8	0	480	0	92.3077	0	1	2	1	2	3	0	1	3	0	2	0	0	11	2	1	0	2	1	3	2	0	1	0	1	1	0	1	1	0	0	2
044	23	30	0	30	30	1	7	50	-16	20	8	500	7	30	450	0	90	0	2	3	2	0	0	2	2	2	0	0	0	0	6	1	1	0	0	1	1	1	2	2	0	0	0	0	1	2	0	0	1
045	2	0	0	10	10	0	8	20	6	20	6	380	6	20	380	1	100	0	0	0	0	0	3	0	0	0	2	1	0	0	6	1	1	0	0	0	0	0	0	99	99	99	99	99	1	0	1	0	1
046	1	30	0	20	20	1	7	20	6	-10	6	350	5	30	330	2	94.2857	0	2	3	2	0	0	0	0	1	0	0	0	0	1	1	2	0	2	1	3	2	2	1	0	0	0	1	2	2	2	0	1
047	1	30	0	30	30	1	7	30	6	0	6	360	6	0	360	1	100	0	3	4	2	0	0	3	3	3	1	3	3	0	16	2	2	0	1	3	4	2	2	3	2	1	2	3	2	2	1	0	2
048	1	0	0	1	1	0	7	0	6	0	6	360	6	0	360	1	100	0	0	0	0	0	0	0	2	0	0	0	2	0	4	1	1	0	2	1	3	2	3	0	0	1	0	1	1	0	1	0	1
049	23	30	0	10	10	0	6	50	-17	20	7	440	6	40	400	1	90.9091	0	0	0	0	1	0	0	99	1	1	2	0	0	6	1	1	0	0	0	0	0	3	1	0	0	0	0	1	0	1	0	1
050	8	0	0	1	1	0	16	0	8	0	8	480	8	0	480	0	100	0	0	0	0	3	3	0	3	0	3	2	0	0	14	2	3	0	2	2	4	2	0	99	99	99	99	99	3	0	0	0	2
051	0	30	0	5	5	0	7	10	7	-20	7	400	5	0	300	2	75	1	2	2	1	2	2	0	0	2	2	0	0	0	8	1	2	0	2	0	2	1	0	99	99	99	99	99	2	1	2	1	1
052	2	0	0	10	10	0	7	40	5	40	5	340	5	0	300	2	88.2353	0	2	2	1	2	0	0	0	0	0	0	0	0	2	1	1	0	0	0	0	0	2	0	0	0	0	0	1	1	2	0	1
053	23	30	0	30	30	1	8	0	-15	-30	9	510	7	0	420	0	82.3529	1	0	1	1	2	2	0	0	2	2	2	0	0	10	2	1	0	0	1	1	1	0	99	99	99	99	99	1	1	0	1	2
054	20	30	0	30	30	1	6	30	-14	0	10	600	7	30	450	0	75	1	1	2	1	2	2	0	1	2	1	0	2	0	10	2	1	0	0	0	0	0	3	99	99	99	99	99	1	1	0	1	2
055	11	30	0	10	10	0	6	30	-5	0	7	420	7	0	420	0	100	0	2	2	1	2	2	99	99	0	0	1	1	0	8	1	1	0	0	1	1	1	3	2	0	1	0	0	1	1	0	0	1
056	0	0	0	10	10	0	7	0	7	0	7	420	7	0	420	0	100	0	0	0	0	1	0	0	1	1	0	1	0	0	4	1	1	0	0	0	0	0	3	99	99	99	99	99	1	0	0	0	1
057	23	0	0	30	30	1	6	0	-17	0	7	420	6	0	360	1	85.7143	0	2	3	2	1	2	1	1	0	0	0	0	0	5	1	1	0	0	0	0	0	0	99	99	99	99	99	1	2	1	0	1
058	23	30	0	0.5	0.5	0	6	30	-17	0	7	420	7	0	420	0	100	0	0	0	0	1	1	1	3	1	1	1	1	0	10	2	0	0	1	1	2	1	3	3	0	0	0	0	0	0	0	0	2
059	23	0	0	15	15	0	7	10	-16	10	8	490	7	30	450	0	91.8367	0	2	2	1	2	2	0	0	2	1	1	1	0	9	1	2	0	0	1	1	1	3	1	0	1	0	0	2	1	0	0	1
060	1	30	0	5	5	0	7	30	6	0	6	360	6	30	390	1	108.333	0	1	1	1	2	1	2	3	2	0	2	1	0	13	2	1	0	3	1	4	2	3	0	0	2	0	1	1	1	1	0	2
061	1	30	0	60	60	2	7	0	6	-30	6	330	5	0	300	2	90.9091	0	3	5	3	1	1	2	0	2	1	1	1	0	9	1	3	0	1	2	3	2	3	0	0	2	1	1	3	3	2	0	1
062	3	0	0	20	20	1	7	30	4	30	4	270	6	0	360	1	133.333	0	2	3	2	0	0	0	3	0	0	0	0	0	3	1	1	0	0	1	1	1	0	99	99	99	99	99	1	2	1	0	1
063	22	30	0	20	20	1	7	0	-15	-30	9	510	8	0	480	0	94.1176	0	2	3	2	2	2	0	0	0	0	0	0	0	4	1	1	0	0	0	0	0	3	2	0	0	0	0	1	2	0	0	1
064	23	0	0	10	10	0	6	20	-17	20	7	440	5	30	330	2	75	1	2	2	1	2	2	0	0	0	0	2	0	0	6	1	1	0	0	1	1	1	3	0	0	0	0	1	1	1	2	1	1
065	0	0	0	10	10	0	6	30	6	30	6	390	5	0	300	2	76.9231	1	2	2	1	2	1	0	2	0	0	0	0	0	5	1	2	0	2	1	3	2	3	2	0	0	0	0	2	1	2	1	1
066	0	0	0	30	30	1	8	0	8	0	8	480	7	0	420	0	87.5	0	3	4	2	2	2	0	1	1	0	0	0	0	6	1	2	0	2	0	2	1	0	99	99	99	99	99	2	2	0	0	1
067	23	0	1	0	60	2	8	30	-15	30	9	570	8	0	480	0	84.2105	1	3	5	3	0	2	0	3	0	1	0	0	3	9	1	1	0	0	0	0	0	3	1	0	0	0	0	1	3	0	1	1
068	0	0	0	5	5	0	5	10	5	10	5	310	5	10	310	2	100	0	0	0	0	1	1	0	1	1	0	2	2	0	8	1	0	99	0	0	0	0	3	2	0	0	0	0	0	0	2	0	1
069	23	30	0	30	30	1	5	30	-18	0	6	360	6	0	360	1	100	0	2	3	2	1	2	0	0	0	0	0	0	0	3	1	1	0	0	0	0	0	3	0	0	0	0	0	1	2	1	0	1
070	0	0	0	30	30	1	9	30	9	30	9	570	9	0	540	0	94.7368	0	2	3	2	1	0	0	0	1	0	0	0	0	2	1	1	0	0	2	2	1	2	0	0	0	0	0	1	2	0	0	1
071	1	0	0	30	30	1	10	0	9	0	9	540	9	0	540	0	100	0	3	4	2	2	0	0	0	0	0	0	2	0	4	1	1	0	0	1	1	1	2	3	0	0	0	0	1	2	0	0	1
072	22	0	0	20	20	1	6	5	-16	5	8	485	7	0	420	0	86.5979	0	2	3	2	2	2	0	0	0	0	0	0	0	4	1	1	0	0	0	0	0	3	0	0	2	0	0	1	2	0	0	1
073	21	30	0	10	10	0	5	0	-16	-30	8	450	8	0	480	0	106.667	0	1	1	1	2	2	0	3	2	2	0	3	0	14	2	1	0	3	1	4	2	3	3	0	0	0	0	1	1	0	0	2
074	23	0	0	30	30	1	8	0	-15	0	9	540	9	0	540	0	100	0	3	4	2	2	2	2	2	3	3	2	2	0	18	2	2	0	1	1	2	1	3	0	0	0	0	0	2	2	0	0	2
075	0	0	0	30	30	1	10	0	10	0	10	600	8	0	480	0	80	1	3	4	2	2	0	0	1	0	2	0	2	2	9	1	1	0	0	1	1	1	2	0	0	0	0	0	1	2	0	1	1
076	1	0	0	30	30	1	9	30	8	30	8	510	7	0	420	0	82.3529	1	2	3	2	1	1	1	1	1	1	1	1	0	8	1	2	0	2	0	2	1	3	0	0	0	0	0	2	2	0	1	1
077	0	30	0	30	30	1	5	50	5	20	5	320	7	0	420	0	131.25	0	1	2	1	1	1	0	0	2	0	0	0	0	4	1	1	0	0	2	2	1	3	0	0	0	0	0	1	1	0	0	1
078	23	0	0	10	10	0	6	30	-17	30	7	450	7	0	420	0	93.3333	0	0	0	0	0	2	0	0	0	0	0	0	0	2	1	0	0	0	1	1	1	3	1	0	0	0	0	0	0	0	0	1
079	0	0	0	10	10	0	6	30	6	30	6	390	6	30	390	1	100	0	1	1	1	1	2	1	3	1	2	1	1	0	12	2	1	0	0	0	0	0	3	0	0	0	0	0	1	1	1	0	2
080	2	0	0	10	10	0	7	30	5	30	5	330	5	30	330	2	100	0	0	0	0	0	0	3	0	1	0	2	1	0	7	1	1	0	0	1	1	1	2	1	0	0	0	0	1	0	2	0	1
081	0	30	0	10	10	0	5	30	5	0	5	300	5	0	300	2	100	0	1	1	1	3	2	0	2	1	0	0	0	0	8	1	1	0	0	2	2	1	3	2	0	1	0	0	1	1	2	0	1
082	0	0	0	20	20	1	7	0	7	0	7	420	6	0	360	1	85.7143	0	1	2	1	0	1	1	1	1	1	0	2	0	7	1	2	0	0	1	1	1	0	99	99	99	99	99	2	1	1	0	1
083	23	30	0	5	5	0	6	30	-17	0	7	420	7	0	420	0	100	0	0	0	0	1	0	0	1	0	0	1	0	0	3	1	0	0	0	1	1	1	0	99	99	99	99	99	0	0	0	0	1
084	0	30	0	20	20	1	6	30	6	0	6	360	5	0	300	2	83.3333	1	2	3	2	3	3	0	0	0	0	1	3	0	10	2	2	0	1	1	2	1	4	1	0	0	0	0	2	2	2	1	2
085	23	0	0	10	10	0	6	0	-17	0	7	420	7	0	420	0	100	0	1	1	1	2	3	0	0	0	0	2	0	0	7	1	1	0	0	1	1	1	0	99	99	99	99	99	1	1	0	0	1
086	0	30	0	30	30	1	7	0	7	-30	7	390	5	30	330	2	84.6154	1	3	4	2	3	1	0	3	0	1	1	1	0	10	2	2	0	2	2	4	2	3	2	1	0	0	1	2	2	2	1	2
087	22	0	0	30	30	1	7	30	-15	30	9	570	6	0	360	1	63.1579	3	2	3	2	3	2	0	1	0	1	2	1	0	10	2	3	0	0	1	1	1	4	1	0	1	0	0	3	2	1	3	2
088	23	0	0	10	10	0	5	50	-18	50	6	410	6	30	390	1	95.122	0	0	0	0	0	0	0	0	0	0	0	0	0	0	0	1	0	0	0	0	0	0	99	99	99	99	99	1	0	1	0	0
089	22	0	1	0	60	2	5	0	-17	0	7	420	5	0	300	2	71.4286	2	3	5	3	3	2	3	2	2	2	2	2	0	18	2	2	2	2	2	4	2	0	99	99	99	99	99	2	3	2	2	2
090	0	30	0	10	10	0	6	30	6	0	6	360	5	0	300	2	83.3333	1	2	2	1	3	3	0	2	0	1	2	2	0	13	2	2	0	2	2	4	2	3	2	0	2	0	0	2	1	2	1	2
091	0	30	0	10	10	0	6	30	6	0	6	360	6	0	360	1	100	0	2	2	1	0	2	0	0	2	0	1	0	0	5	1	2	0	2	1	3	2	3	99	0	0	0	99	2	1	1	0	1
092	22	0	0	30	30	1	6	0	-16	0	8	480	3	0	180	3	37.5	3	3	4	2	3	2	2	2	2	3	2	3	0	19	3	3	0	0	1	1	1	2	3	0	2	0	2	3	2	3	3	3
093	23	0	0	5	5	0	7	0	-16	0	8	480	9	0	540	0	112.5	0	0	0	0	0	0	0	3	0	0	0	0	0	3	1	1	0	0	0	0	0	2	3	0	0	0	0	1	0	0	0	1
094	22	0	0	30	30	1	6	0	-16	0	8	480	8	0	480	0	100	0	3	4	2	0	0	0	0	0	0	1	2	0	3	1	1	0	0	0	0	0	3	0	0	0	0	0	1	2	0	0	1
095	21	30	0	20	20	1	5	0	-16	-30	8	450	8	0	480	0	106.667	0	2	3	2	3	2	1	2	2	2	2	2	2	18	2	1	0	0	0	0	0	3	3	0	2	0	0	1	2	0	0	2
096	23	0	0	30	30	1	8	30	-15	30	9	570	7	0	420	0	73.6842	2	3	4	2	1	3	0	0	2	2	2	2	0	12	2	3	0	0	2	2	1	1	99	99	3	0	99	3	2	0	2	2
097	22	30	0	20	20	1	5	20	-17	-10	7	410	7	0	420	0	102.439	0	1	2	1	2	2	0	0	0	0	0	0	0	4	1	1	0	0	0	0	0	0	99	99	99	99	99	1	1	0	0	1
098	0	0	0	15	15	0	5	40	5	40	5	340	5	0	300	2	88.2353	0	1	1	1	0	0	0	0	2	0	0	0	0	2	1	1	0	2	0	2	1	3	0	0	0	0	99	1	1	2	0	1
099	21	30	0	30	30	1	4	30	-17	0	7	420	7	0	420	0	100	0	2	3	2	3	3	0	0	0	0	0	0	0	6	1	1	0	1	0	1	1	3	0	0	0	0	0	1	2	0	0	1
100	23	0	1~2	0	60	2	6	0	-17	0	7	420	6	0	360	1	85.7143	0	3	5	3	0	2	0	1	0	1	0	0	0	4	1	2	3	0	0	0	0	0	99	99	99	99	99	2	3	1	0	1
101	23	30	0	10	10	0	7	30	-16	0	8	480	7	0	420	0	87.5	0	2	2	1	3	3	0	3	1	1	2	1	0	14	2	1	0	0	1	1	1	3	3	0	3	0	0	1	1	0	0	2
102	23	30	0	20	20	1	7	30	-16	0	8	480	7	0	420	0	87.5	0	3	4	2	2	2	0	1	2	2	1	2	0	12	2	1	0	2	1	3	2	3	0	0	0	0	1	1	2	0	0	2
103	23	30	0	30	30	1	6	30	-17	0	7	420	6	0	360	1	85.7143	0	2	3	2	2	1	0	0	1	1	0	3	0	8	1	1	0	0	1	1	1	0	99	99	99	99	99	1	2	1	0	1
104	22	30	0	10	10	0	4	30	-18	0	6	360	6	0	360	1	100	0	0	0	0	2	2	0	1	0	0	1	1	0	7	1	0	0	0	0	0	0	0	99	99	99	99	99	0	0	1	0	1
105	22	30	0	40	40	2	4	30	-18	0	6	360	5	0	300	2	83.3333	1	3	5	3	2	2	1	0	0	0	0	0	0	5	1	2	3	0	1	1	1	0	99	99	99	99	99	2	3	2	1	1
106	23	0	0	15	15	0	5	0	-18	0	6	360	6	0	360	1	100	0	2	2	1	0	2	0	2	0	2	3	0	0	9	1	1	0	0	0	0	0	0	99	99	99	99	99	1	1	1	0	1
107	20	0	0	10	10	0	5	0	-15	0	9	540	8	0	480	0	88.8889	0	0	0	0	2	1	1	0	0	0	0	0	0	4	1	0	0	0	0	0	0	2	1	0	0	0	0	0	0	0	0	1
108	0	30	0	15	15	0	5	0	5	-30	5	270	5	0	300	2	111.111	0	1	1	1	2	2	0	2	2	0	2	0	0	10	2	2	0	0	0	0	0	0	99	99	99	99	99	2	1	2	0	2
109	22	0	0	3	3	0	6	0	-16	0	8	480	7	30	450	0	93.75	0	0	0	0	0	1	0	0	0	0	0	0	0	1	1	0	0	0	0	0	0	3	0	0	0	0	0	0	0	0	0	1
110	22	0	0	10	10	0	4	0	-18	0	6	360	6	0	360	1	100	0	0	0	0	2	2	1	1	0	0	0	0	0	6	1	0	0	0	0	0	0	0	99	99	99	99	99	0	0	1	0	1
111	22	0	0	30	30	1	5	30	-17	30	7	450	6	0	360	1	80	1	3	4	2	2	2	1	1	1	1	2	2	0	12	2	2	0	0	1	1	1	3	2	0	1	1	2	2	2	1	1	2
112	22	30	0	10	10	0	5	30	-17	0	7	420	6	0	360	1	85.7143	0	1	1	1	2	2	1	3	0	1	1	1	0	11	2	1	0	0	0	0	0	3	3	0	0	0	0	1	1	1	0	2
113	23	30	0	30	30	1	8	30	-15	0	9	540	7	0	420	0	77.7778	1	2	3	2	1	2	0	0	0	0	1	1	0	5	1	2	0	0	1	1	1	2	1	0	0	0	0	2	2	0	1	1
114	22	30	0	30	30	1	5	30	-17	0	7	420	6	0	360	1	85.7143	0	2	3	2	2	2	0	0	0	0	2	2	0	8	1	1	0	0	1	1	1	1	2	0	0	0	0	1	2	1	0	1
115	23	0	0	10	10	0	6	10	-17	10	7	430	6	0	360	1	83.7209	1	1	1	1	2	2	1	1	0	0	0	2	0	8	1	1	0	0	1	1	1	0	99	99	99	99	99	1	1	1	1	1
116	22	30	0	1	1	0	6	20	-16	-10	8	470	7	30	450	0	95.7447	0	2	2	1	3	1	0	3	0	0	0	2	0	9	1	1	0	0	0	0	0	1	3	0	1	0	0	1	1	0	0	1
117	22	0	0	0	0	0	5	0	-17	0	7	420	7	0	420	0	100	0	0	0	0	2	1	2	3	0	3	3	3	0	17	2	1	0	0	1	1	1	0	3	0	1	0	0	1	0	0	0	2
118	0	0	0	30	30	1	8	0	8	0	8	480	7	0	420	0	87.5	0	1	2	1	2	2	0	2	1	2	0	0	0	9	1	1	0	0	0	0	0	0	99	99	99	99	99	1	1	0	0	1
119	23	30	0	1	1	0	5	0	-18	-30	6	330	6	0	360	1	109.091	0	0	0	0	0	0	0	0	0	1	1	0	0	2	1	1	0	0	1	1	1	0	99	99	99	99	99	1	0	1	0	1
120	22	30	0	30	30	1	6	30	-16	0	8	480	8	0	480	0	100	0	2	3	2	2	1	1	0	0	3	3	0	0	10	2	1	0	0	0	0	0	4	0	0	0	0	0	1	2	0	0	2
121	23	0	0	15	15	0	5	25	-18	25	6	385	5	30	330	2	85.7143	0	2	2	1	2	2	0	2	0	0	0	0	0	6	1	1	0	0	1	1	1	0	99	99	99	99	99	1	1	2	0	1
122	0	0	0	1	1	0	7	0	7	0	7	420	8	0	480	0	114.286	0	0	0	0	0	0	0	0	0	0	0	0	0	0	0	0	0	0	1	1	1	0	0	0	0	0	0	0	0	0	0	0
123	0	30	0	30	30	1	6	0	6	-30	6	330	4	0	240	3	72.7273	2	3	4	2	2	2	0	0	0	0	3	3	3	13	2	3	0	0	1	1	1	3	3	1	2	2	2	3	2	3	2	2
[truncated: 3 more columns]

## Sheet: 123 Test-retest
File No	Gender	Age	1MFI01	1MFI02	1MFI03	1MFI04	1MFI05	1MFI06	1MFI07	1MFI08	1MFI09	1MFI10	1MFI11	1MFI12	1MFI13	1MFI14	1MFI15	1MFI16	1MFI17	1MFI18	1MFI19	1MFI20	1GeneralPhysicalFatigue	1ReducedActivity	1ReducedMotivation	1MentalFatigue	1MFITotal	2MFI01	2MFI02	2MFI03	2MFI04	2MFI05	2MFI06	2MFI07	2MFI08	2MFI09	2MFI10	2MFI11	2MFI12	2MFI13	2MFI14	2MFI15	2MFI16	2MFI17	2MFI18	2MFI19	2MFI20	2GeneralPhysicalFatigue	2ReducedActivity
001	2	30	2	1	3	1	4	2	3	2	2	2	3	3	3	3	2	3	2	2	2	3	19	10	10	9	48	1	1	2	1	1	2	3	1	1	1	2	1	2	2	2	2	1	1	2	1	9	8
002	2	34	4	3	4	2	4	2	2	3	3	1	2	5	4	4	1	4	2	1	1	4	28	12	8	8	56	3	1	4	2	4	2	2	3	3	1	2	5	4	3	2	4	2	1	2	4	24	13
003	2	25	2	1	3	2	4	3	2	3	2	2	2	3	2	2	3	2	2	2	2	3	17	14	10	6	47	2	2	4	1	4	3	2	3	2	1	2	3	2	3	3	3	2	1	1	3	20	14
004	2	33	4	3	3	1	2	2	4	4	1	1	4	2	3	1	1	2	2	1	2	3	17	11	7	11	46	3	2	2	1	2	2	4	3	2	2	3	3	4	2	1	2	2	2	4	3	17	9
005	2	70	1	1	3	1	1	1	1	1	1	1	1	1	1	1	3	1	1	1	1	2	8	9	5	3	25	1	1	1	1	1	1	1	1	1	1	1	1	1	1	2	1	1	1	1	1	7	6
006	1	71	1	1	1	1	1	1	1	1	1	1	1	1	1	1	1	1	1	1	1	1	7	5	5	3	20	1	1	1	1	1	1	1	1	1	1	1	1	1	1	1	1	1	1	1	1	7	5
007	1	39	2	3	2	1	1	1	1	1	1	1	1	4	1	2	1	1	1	1	1	2	15	6	5	3	29	2	3	2	1	1	1	1	1	1	1	1	4	1	4	1	1	1	1	1	2	17	6
008	2	37	2	2	3	1	2	2	3	2	3	2	4	2	4	2	4	2	2	2	3	2	14	12	12	11	49	2	1	3	1	4	2	3	3	3	2	4	2	4	1	2	2	2	2	5	1	13	11
009	2	32	4	2	3	2	4	3	1	3	1	3	2	4	1	1	2	2	2	1	1	5	22	13	8	4	47	4	2	3	2	4	3	2	3	2	2	2	4	2	4	3	4	2	2	1	5	27	14
010	1	23	3	2	5	2	2	4	2	5	5	4	1	1	1	4	4	4	4	3	4	4	20	20	20	4	64	4	2	3	3	4	4	2	4	2	3	2	2	2	4	4	4	2	2	5	4	24	18
011	2	34	3	2	3	2	3	3	3	3	4	3	3	4	3	3	3	4	3	4	3	3	22	14	17	9	62	4	3	4	3	4	3	3	4	3	3	3	4	3	4	3	4	3	4	3	4	27	17
012	1	23	4	3	2	2	3	3	2	4	2	2	2	4	2	1	5	4	2	1	1	4	23	16	8	6	53	4	2	3	2	3	3	2	3	1	1	1	3	1	1	2	3	2	1	1	4	20	13
013	2	39	4	4	4	2	3	4	2	4	2	4	2	4	2	2	2	3	4	1	1	4	24	16	12	6	58	3	2	3	1	3	2	2	2	2	2	2	2	2	2	2	2	2	2	2	3	17	10
014	2	23	2	1	2	1	4	2	1	2	2	1	1	2	2	1	1	3	1	1	1	1	14	8	6	4	32	2	1	3	1	3	2	1	1	4	2	2	2	2	2	1	3	1	1	2	2	15	8
015	2	40	4	3	4	1	3	4	3	4	2	4	3	4	5	3	1	2	5	1	3	4	23	14	15	11	63	4	2	3	1	3	4	3	4	1	4	3	2	4	3	2	2	3	1	2	4	20	14
016	2	21	3	3	3	2	3	4	3	4	3	4	3	4	3	3	2	4	4	2	3	4	24	15	16	9	64	3	3	4	2	3	4	3	3	4	4	3	4	3	3	2	3	3	2	4	4	23	15
017	1	22	1	1	2	1	3	2	2	1	2	1	2	3	3	1	1	3	1	2	2	1	13	7	8	7	35	1	1	1	1	3	2	2	1	2	2	2	3	3	1	1	2	2	1	1	1	12	6
018	2	40	3	2	3	1	3	2	1	2	1	1	1	3	3	2	4	2	2	2	2	2	17	12	8	5	42	3	2	3	1	2	2	1	3	1	1	1	3	1	2	4	2	2	1	4	2	16	13
019	2	31	5	4	3	1	5	5	3	4	3	4	3	5	4	5	2	5	4	1	2	4	33	15	14	10	72	4	4	4	1	5	4	4	4	2	4	4	4	5	4	1	5	4	2	3	4	30	14
020	1	21	2	1	1	1	3	2	2	3	3	2	2	4	4	2	1	4	2	1	3	2	18	8	11	8	45	1	1	1	1	2	2	3	1	4	3	3	4	4	2	1	3	4	1	3	2	15	6
021	2	22	3	3	4	1	4	3	3	4	4	3	3	5	3	4	3	3	4	3	3	4	26	15	17	9	67	4	3	4	1	4	3	3	4	5	3	3	4	3	3	3	4	3	3	3	4	26	15
022	2	37	4	3	3	1	3	3	3	4	2	3	2	2	3	2	2	3	2	1	2	4	21	13	10	8	52	5	3	4	1	4	4	2	4	3	4	2	4	3	2	1	4	2	1	3	4	26	14
023	2	21	3	3	4	3	4	4	3	4	3	4	3	5	4	4	2	4	3	3	4	4	27	17	17	10	71	4	4	4	4	4	4	3	4	3	4	4	5	4	4	4	4	3	2	4	4	29	20
024	2	57	1	1	2	1	1	2	2	3	2	2	2	2	1	1	3	1	1	1	1	1	8	11	7	5	31	2	2	2	2	2	2	2	2	1	1	2	2	4	1	3	2	1	1	1	2	13	11
025	1	62	4	3	2	3	3	1	1	3	1	1	1	4	1	1	3	1	1	1	1	3	19	12	5	3	39	3	1	3	2	3	1	1	3	1	1	1	2	1	1	2	1	1	1	1	2	13	11
026	1	27	1	1	1	1	1	1	1	1	1	1	2	3	2	1	1	1	2	1	2	1	9	5	7	5	26	1	1	1	1	1	1	1	1	1	2	2	4	2	1	1	2	2	1	2	1	11	5
027	1	31	2	1	2	1	2	1	1	1	1	1	1	2	1	1	1	2	1	1	1	2	12	6	5	3	26	2	1	2	1	2	1	1	1	1	1	1	2	1	1	1	1	1	1	1	2	11	6
028	1	45	2	4	3	1	3	3	2	2	2	2	2	4	2	3	2	3	1	1	2	3	22	11	8	6	47	2	2	3	1	3	3	2	2	3	2	1	3	2	2	1	3	2	1	2	2	17	10
029	2	33	5	5	4	2	4	2	4	3	2	2	1	1	2	2	1	4	2	1	4	4	25	12	11	7	55	2	2	3	2	4	2	2	2	3	2	2	1	2	2	2	2	3	2	2	2	15	11
030	2	64	1	4	2	1	3	2	1	3	2	2	2	2	2	2	3	3	2	1	1	2	17	11	8	5	41	1	4	2	1	3	2	1	3	2	2	2	2	2	2	3	3	2	1	1	2	17	11
031	1	25	1	1	1	1	1	1	1	1	5	1	1	3	3	1	1	1	1	1	1	1	9	5	9	5	28	1	1	1	1	1	1	1	1	1	1	1	1	5	1	1	1	1	1	1	1	7	5
032	2	59	5	5	5	1	5	5	1	5	1	1	1	5	5	1	5	5	1	1	1	5	31	21	5	7	64	5	5	5	3	3	5	4	4	2	4	3	4	4	4	3	3	2	2	4	4	28	20
033	1	58	2	4	3	1	4	1	1	2	3	3	2	2	5	2	2	3	2	1	3	2	19	9	12	8	48	1	2	2	2	4	4	1	5	2	5	2	2	4	2	2	5	4	5	2	1	17	15
034	1	31	4	3	4	3	4	3	2	3	2	4	2	2	3	2	3	4	2	4	2	2	21	16	14	7	58	4	4	3	3	4	3	4	3	3	2	2	4	3	3	3	4	4	2	2	3	26	15
035	1	77	3	4	2	2	3	3	3	3	3	3	3	4	3	3	2	4	3	2	3	3	24	12	14	9	59	3	2	3	2	3	3	2	3	2	3	2	3	3	3	2	4	3	2	3	3	21	13
036	2	67	1	1	1	1	1	1	1	1	1	1	1	1	1	1	1	1	1	1	1	1	7	5	5	3	20	1	1	1	1	1	1	1	1	1	1	1	1	1	1	1	1	1	1	1	1	7	5
037	1	54	4	4	4	4	5	3	2	4	3	3	2	5	3	5	4	5	2	3	4	4	32	19	15	7	73	3	4	4	2	5	3	1	3	2	2	1	5	3	5	4	5	2	3	4	4	31	16
038	1	42	4	3	3	2	4	4	2	4	3	3	2	4	3	3	2	4	4	4	3	3	25	15	17	7	64	3	3	3	1	4	4	2	4	3	3	2	4	3	3	2	4	4	4	3	3	24	14
039	2	20	4	4	2	1	4	4	1	4	2	3	1	4	5	3	1	4	3	1	1	3	26	12	10	7	55	3	3	2	1	4	4	1	4	2	4	1	4	5	3	1	4	2	2	1	3	24	12
040	2	58	1	1	1	1	2	2	1	4	2	2	1	3	2	1	1	2	2	2	1	1	11	9	9	4	33	1	1	1	1	2	2	1	3	2	2	1	3	2	2	1	2	2	2	1	1	12	8
041	1	44	3	3	4	1	3	3	4	4	1	3	3	1	4	4	1	4	2	1	2	3	21	13	9	11	54	3	2	2	2	3	3	2	4	2	3	3	2	3	2	2	3	2	2	3	3	18	13
042	2	20	3	2	3	2	3	3	3	4	2	2	3	4	4	2	4	2	2	2	3	4	20	16	11	10	57	3	3	3	2	3	3	4	3	3	2	4	4	3	2	3	2	2	2	3	3	20	14
043	2	23	2	3	2	1	2	3	3	2	2	3	2	2	4	2	4	3	3	2	5	2	16	12	15	9	52	2	2	4	1	4	4	4	2	1	2	2	2	3	2	2	3	2	2	3	2	17	13
044	2	31	3	3	4	3	3	3	2	3	3	2	2	2	2	3	4	3	2	3	2	3	20	17	12	6	55	3	3	4	3	3	2	2	2	2	2	2	2	2	2	3	2	2	3	2	3	18	14
045	1	31	1	1	2	1	1	5	5	1	1	1	1	2	5	1	2	1	1	1	1	1	8	11	5	11	35	1	1	1	1	1	1	1	1	1	1	1	1	5	1	2	1	1	1	1	1	7	6
046	2	21	4	3	4	4	5	3	2	4	4	3	2	4	4	3	2	5	3	2	4	4	28	17	16	8	69	4	3	4	4	5	3	3	4	4	3	2	4	3	3	2	5	3	3	4	4	28	17
047	1	21	1	3	1	1	3	3	3	1	3	3	3	4	4	3	1	4	3	1	5	2	20	7	15	10	52	1	3	2	2	3	4	4	2	4	4	4	4	4	2	2	2	4	2	4	2	17	12
048	1	30	1	1	1	1	2	1	2	1	2	1	4	3	4	1	1	2	1	1	2	1	11	5	7	10	33	1	1	1	1	2	1	2	1	2	1	2	3	2	1	2	1	1	1	2	1	10	6
049	2	30	3	3	3	1	4	2	1	3	2	1	1	3	2	1	3	4	2	1	1	3	21	12	7	4	44	3	1	3	1	2	1	1	1	1	2	2	2	1	4	2	5	2	1	1	3	20	8
050	1	25	2	2	3	2	4	3	2	2	4	2	2	4	4	3	3	4	2	1	4	3	22	13	13	8	56	2	2	3	2	4	3	2	2	4	2	2	4	4	3	3	4	2	1	4	3	22	13
051	2	58	2	2	3	5	5	2	3	2	2	1	2	3	2	2	3	3	2	2	2	3	20	15	9	7	51	3	1	3	3	5	1	3	2	3	1	3	5	3	2	1	3	1	1	3	4	23	10
052	1	21	1	1	2	2	2	2	1	2	2	2	2	2	2	2	2	2	2	2	2	2	12	10	10	5	37	2	2	4	2	2	2	2	2	2	2	2	2	2	2	2	2	2	2	2	2	14	12
053	2	38	3	1	3	2	3	3	2	3	2	2	3	3	2	1	2	3	2	1	2	3	17	13	9	7	46	3	2	4	3	2	4	3	3	2	2	2	2	2	1	2	2	2	2	2	3	15	16
054	2	68	2	2	3	2	2	2	2	4	1	3	2	2	2	4	2	2	3	2	1	2	16	13	10	6	45	2	4	2	2	3	2	3	2	2	2	2	2	3	3	2	2	2	4	2	2	18	10
055	1	45	2	2	2	3	2	2	1	2	2	2	1	2	2	2	2	2	2	2	2	2	14	11	10	4	39	2	2	2	2	2	2	1	2	2	3	1	4	2	2	2	2	2	2	2	2	16	10
056	1	40	2	2	4	1	3	3	4	3	4	3	4	4	4	2	4	4	2	3	2	2	19	15	14	12	60	2	2	2	2	2	2	4	2	4	2	2	2	2	2	4	2	2	2	2	2	14	12
057	2	58	2	3	2	2	1	4	1	2	4	2	1	2	1	1	3	1	2	1	1	2	12	13	10	3	38	2	2	2	1	1	2	1	2	4	2	1	1	1	1	2	2	2	5	1	1	10	9
058	2	36	1	1	2	1	2	2	1	1	2	1	1	2	1	1	2	2	1	1	1	2	11	8	6	3	28	1	1	1	1	1	1	1	1	1	1	1	2	1	1	2	1	1	1	1	1	8	6
059	2	35	3	1	3	2	2	2	2	3	1	2	2	3	1	1	1	3	2	1	1	3	16	11	7	5	39	3	2	3	2	2	3	2	3	1	1	2	3	1	2	1	4	2	1	1	3	19	12
060	2	20	2	1	2	1	4	2	3	2	3	2	2	4	2	1	2	3	2	2	3	2	17	9	12	7	45	3	2	3	2	4	2	3	3	2	2	3	4	4	1	2	4	2	3	3	3	21	12
061	2	22	4	3	4	3	4	4	3	4	4	3	3	5	4	4	4	4	3	4	4	4	28	19	18	10	75	5	5	5	2	5	5	3	5	4	4	3	5	4	5	4	5	5	4	3	5	35	21
062	2	25	2	2	3	2	3	3	3	2	3	3	2	3	4	2	2	3	2	1	4	2	17	12	13	9	51	2	2	2	2	3	3	3	2	3	4	3	4	4	2	2	3	3	2	3	2	18	11
063	1	50	1	1	2	2	1	1	1	1	1	1	1	1	1	1	2	1	1	1	1	1	7	8	5	3	23	1	1	2	1	1	1	1	1	1	1	1	1	1	1	2	1	1	1	1	1	7	7
064	2		3	3	4	3	3	4	2	4	2	3	2	4	2	2	4	3	2	1	1	3	21	19	9	6	55	3	2	4	2	2	3	2	3	2	3	2	4	2	2	3	2	3	2	2	3	18	15
065	2		2	1	2	1	2	2	4	4	2	2	2	4	3	1	2	3	2	1	2	2	15	11	9	9	44	2	2	2	1	2	3	3	2	2	3	3	3	3	2	3	3	3	2	2	2	16	11
066	1	23	3	3	4	3	2	3	2	2	2	2	2	3	3	3	2	3	2	3	4	3	20	14	13	7	54	3	3	3	2	2	3	2	3	2	2	3	3	4	2	3	2	2	2	4	3	18	14
067	1	53	3	3	3	5	1	4	1	5	1	3	1	1	1	1	5	1	1	1	1	5	15	22	7	3	47	3	3	4	3	2	3	1	2	2	1	1	1	1	2	4	2	2	2	2	3	16	16
068	2	50	4	5	3	1	1	1	1	4	1	1	2	1	2	3	3	2	2	2	2	4	20	12	8	5	45	4	5	3	1	1	1	2	2	1	1	2	1	2	2	2	2	2	2	2	3	18	9
069	2	62	3	2	3	2	3	3	2	3	2	2	3	4	2	2	4	3	3	2	2	4	21	15	11	7	54	2	2	3	2	3	2	2	3	1	1	1	4	2	1	3	4	2	1	3	3	19	13
070	2	21	4	2	4	1	2	1	2	3	2	2	2	3	2	2	4	3	2	2	2	4	20	13	10	6	49	3	2	5	2	2	2	3	3	2	2	3	4	2	2	4	3	2	2	2	3	19	16
071	1	21	3	2	2	3	3	2	2	2	2	2	2	2	2	2	3	2	2	2	3	2	16	12	11	6	45	2	1	2	2	3	2	2	2	3	3	2	2	1	1	3	3	2	2	2	2	14	11
072	2	46	4	2	3	2	2	3	2	3	1	3	2	2	3	2	3	3	3	2	1	3	18	14	10	7	49	4	2	3	3	2	3	3	3	1	2	3	2	2	2	3	2	2	2	1	3	17	15
073	1	49	5	3	5	4	3	4	1	4	2	2	3	2	2	3	4	3	2	2	3	4	23	21	11	6	61	4	2	4	3	3	3	2	3	3	3	2	4	2	3	4	4	3	3	3	4	24	17
074	2	46	2	2	3	1	1	2	2	2	1	1	1	3	1	2	1	2	1	1	1	1	13	9	5	4	31	2	2	3	1	2	2	1	4	2	2	1	3	3	2	2	3	1	1	1	2	16	12
075	1	22	2	2	2	2	3	2	2	2	3	2	3	2	3	2	3	3	3	2	2	2	16	11	12	8	47	2	2	1	1	2	2	2	2	2	1	2	2	2	2	2	2	1	1	2	2	14	8
076	2	23	3	2	2	1	3	3	3	3	4	2	3	4	3	2	2	3	2	2	2	3	20	11	12	9	52	3	2	3	1	3	2	3	3	4	2	3	3	3	2	1	2	2	2	2	3	18	10
077	2	43	1	1	1	1	4	1	1	1	4	2	1	2	4	1	1	2	2	1	1	1	12	5	10	6	33	2	1	2	2	1	2	1	1	1	1	1	3	2	1	2	1	1	1	1	1	10	9
078	2	55	2	2	4	3	2	4	3	4	4	3	3	2	3	2	3	2	3	1	2	3	15	18	13	9	55	3	2	4	3	2	4	3	4	2	3	3	2	3	2	2	2	2	2	2	3	16	17
079	2	45	3	1	2	2	4	2	2	2	2	4	2	4	2	1	1	3	1	1	2	2	18	9	10	6	43	2	2	2	2	2	2	2	2	3	2	2	3	2	2	1	2	2	2	2	2	15	9
080	2	21	3	4	3	2	4	3	4	3	3	3	4	4	3	3	2	3	3	2	3	4	25	13	14	11	63	3	3	4	3	3	4	3	3	3	4	3	4	3	3	2	3	3	3	4	3	22	16
081	1	50	2	1	3	1	2	3	1	3	1	3	1	2	2	3	2	3	3	1	1	3	16	12	9	4	41	3	1	3	2	3	3	1	2	1	1	1	2	1	3	2	3	1	1	1	3	18	12
082	2	47	5	4	3	3	3	4	2	3	2	3	2	3	2	4	3	3	3	2	1	3	25	16	11	6	58	5	3	3	3	3	3	2	2	2	2	2	3	2	3	3	3	3	2	2	5	25	14
083	1	61	1	1	2	2	1	2	1	2	1	1	1	1	1	1	3	1	1	1	1	2	8	11	5	3	27	1	1	2	2	1	4	1	1	1	1	1	1	4	1	3	1	1	1	1	2	8	12
084	2	48	5	5	4	3	5	4	3	4	4	4	3	4	3	4	2	4	3	5	4	4	31	17	20	9	77	4	4	5	2	5	4	3	4	3	4	2	4	2	5	4	5	4	4	3	5	32	19
085	2	52	4	4	4	3	4	4	3	3	4	3	2	4	4	4	3	4	4	4	4	4	28	17	19	9	73	4	4	4	4	4	4	3	4	3	4	2	4	4	4	4	4	4	2	2	4	28	20
086	1	47	3	2	3	2	4	2	2	2	2	1	2	3	2	3	3	4	2	2	3	3	22	12	10	6	50	3	2	3	2	3	2	2	2	3	2	2	3	3	4	3	4	2	2	3	4	23	12
087	1	73	4	3	4	3	3	3	3	4	3	2	2	2	3	2	4	2	2	1	3	4	20	18	11	8	57	3	4	3	3	3	3	2	3	3	2	2	1	3	3	4	3	1	1	3	4	21	16
088	1	53	3	3	3	1	2	2	1	3	2	2	1	3	1	2	3	2	1	1	1	3	18	12	7	3	40	3	2	3	2	2	2	1	1	2	2	1	3	4	2	3	2	2	2	2	3	17	11
089	2	77	2	3	3	3	3	3	2	2	2	3	2	2	3	3	2	3	3	2	2	3	19	13	12	7	51	2	3	3	2	3	3	3	3	4	3	4	2	3	3	4	3	3	2	3	3	19	15
090	2	44	4	3	2	2	5	2	2	2	3	2	3	5	3	4	1	4	3	3	3	4	29	9	14	8	60	3	3	2	1	4	4	3	3	3	2	3	5	3	2	1	2	3	2	3	4	23	11
091	2	42	3	3	4	2	2	3	1	3	2	2	1	4	1	1	1	3	3	1	1	3	19	13	9	3	44	3	3	4	2	3	2	1	3	2	3	2	4	1	1	1	3	2	1	1	3	20	12
092	2	43	5	1	5	1	5	5	5	5	1	1	1	5	1	5	5	5	1	1	1	5	31	21	5	7	64	5	2	3	4	5	4	2	3	3	2	4	5	2	1	4	5	2	1	3	3	26	18
093	1	45	1	1	2	1	1	1	1	1	1	1	1	1	1	1	1	1	1	1	1	1	7	6	5	3	21	4	2	5	4	5	4	4	4	2	2	2	1	1	2	4	5	4	3	1	4	23	21
094	2	76	1	1	1	1	1	1	1	1	1	1	1	1	5	1	1	1	1	1	1	1	7	5	5	7	24	1	1	3	1	2	1	1	1	1	2	1	2	2	1	1	1	1	1	1	1	9	7
095	1	76	1	2	1	1	3	1	1	3	1	1	1	3	1	1	1	2	1	1	3	1	13	7	7	3	30	1	1	3	1	2	1	1	1	1	1	1	1	1	1	1	1	1	1	1	1	8	7
096	1	48	5	5	4	3	5	4	3	4	4	4	3	4	2	4	2	4	3	2	2	5	32	17	15	8	72	5	5	5	2	4	5	2	5	4	4	3	4	2	5	2	5	5	2	3	5	33	19
097	2	68	5	3	5	3	4	3	2	4	3	2	2	3	2	3	3	3	2	2	2	3	24	18	11	6	59	3	3	3	3	3	2	2	3	2	3	2	3	2	3	3	3	2	3	2	3	21	14
098	2	45	3	3	3	1	3	2	1	3	2	3	1	4	1	3	2	3	1	1	1	3	22	11	8	3	44	3	3	3	2	2	2	2	3	1	2	2	4	1	3	2	3	2	2	1	3	21	12
099	2	63	1	1	1	1	1	1	1	1	1	1	1	1	3	1	1	1	1	1	1	1	7	5	5	5	22	2	1	2	1	1	1	1	1	1	1	1	1	5	1	1	1	1	1	1	2	9	6
100	2	68	2	1	1	1	1	1	1	1	1	1	1	1	1	1	3	1	1	1	1	1	8	7	5	3	23	1	1	1	1	1	1	1	1	1	1	1	1	1	1	1	1	1	1	1	1	7	5
101	1	54	2	3	3	3	2	2	3	2	3	2	2	1	3	1	3	2	2	2	2	2	13	13	11	8	45	3	4	3	3	3	3	2	2	2	3	3	1	3	1	3	2	3	3	1	2	16	14
102	2	49	3	3	4	3	4	4	3	4	3	3	4	4	4	3	3	5	3	2	3	4	26	18	14	11	69	4	4	4	3	4	3	3	4	3	3	3	4	4	4	3	4	4	3	4	4	28	17
103	2	47	3	1	3	2	3	2	2	3	2	2	2	3	2	2	2	3	2	1	1	3	18	12	8	6	44	2	2	3	2	2	2	2	2	2	2	2	2	1	2	2	2	2	2	2	3	15	11
104	2	79	1	2	1	1	2	2	1	2	2	2	2	3	3	2	2	3	3	2	1	2	15	8	10	6	39	2	2	2	1	2	5	1	2	1	2	2	5	3	1	3	1	1	2	1	1	14	13
105	2	76	2	4	3	1	3	3	2	3	4	2	1	2	3	1	4	4	2	2	2	2	18	14	12	6	50	2	3	2	2	3	3	3	4	3	2	2	2	3	2	5	3	2	2	2	2	17	16
106	2	78	3	4	2	2	4	3	4	3	2	2	2	2	4	2	4	2	3	2	3	1	18	14	12	10	54	2	2	1	2	1	4	2	2	2	4	2	1	4	2	2	1	3	3	2	2	11	11
107	2	87	1	4	1	1	1	2	1	2	4	3	1	2	3	2	3	2	2	2	1	2	14	9	12	5	40	1	1	2	3	2	2	1	1	1	3	1	1	1	1	1	1	2	1	1	2	9	9
108	2	72	1	4	3	3	3	3	2	3	2	4	2	2	2	2	3	2	2	3	2	2	16	15	13	6	50	3	2	4	2	3	4	2	3	3	4	2	2	1	2	2	1	3	2	1	2	15	15
109	2	67	1	1	2	2	1	2	2	1	1	1	1	1	3	1	3	1	1	1	1	1	7	10	5	6	28	1	1	2	1	1	2	1	2	1	2	2	1	3	1	2	2	2	2	1	1	8	9
110	2	84	4	4	2	3	4	4	2	3	2	4	2	2	2	2	4	3	3	2	1	3	22	16	12	6	56	3	4	4	2	4	4	1	4	3	4	1	2	5	4	4	2	4	2	1	3	22	18
111	2	65	3	3	3	2	3	2	2	4	2	3	3	3	3	3	3	3	3	1	3	3	21	14	12	8	55	3	3	4	3	3	4	3	3	3	3	4	3	4	2	4	3	3	3	3	3	20	18
112	2	67	2	2	2	2	1	2	2	2	1	3	2	2	2	1	2	1	2	2	1	2	11	10	9	6	36	1	1	3	1	1	1	1	1	1	1	1	1	3	1	1	1	1	1	1	2	8	7
113	2	68	1	2	2	1	1	3	1	3	1	3	1	1	2	1	3	3	3	1	1	2	11	12	9	4	36	1	1	3	1	2	2	1	3	1	1	1	2	1	3	3	1	1	1	1	2	12	12
114	1	68	2	2	3	1	2	3	3	3	2	2	3	3	4	1	3	4	2	1	2	2	16	13	9	10	48	2	2	2	1	2	3	4	3	2	2	3	1	4	1	3	2	2	1	1	1	11	12
115	2	66	2	3	4	2	2	3	2	3	3	3	2	2	2	2	3	1	3	2	1	2	14	15	12	6	47	2	2	3	2	1	2	2	3	2	2	2	2	2	1	3	1	2	2	1	2	11	13
116	1	64	2	2	3	2	4	4	2	2	3	2	2	2	2	1	1	2	2	2	1	3	16	12	10	6	44	2	2	3	2	3	3	2	2	3	2	2	2	2	1	1	2	2	2	1	3	15	11
117	2	62	2	3	5	1	2	3	1	1	1	2	1	1	1	1	3	2	2	1	1	2	13	13	7	3	36	2	3	4	1	2	3	1	1	1	2	1	1	1	1	3	2	2	1	1	2	13	12
118	1	38	2	1	1	1	1	1	1	1	1	1	2	2	2	1	1	1	1	1	1	2	10	5	5	5	25	1	1	1	1	1	1	1	1	5	1	1	2	2	2	1	1	1	1	1	1	9	5
119	2	65	4	3	3	3	4	3	2	3	3	3	3	4	4	2	2	2	4	3	3	3	22	14	16	9	61	4	4	4	1	3	4	1	3	2	4	1	1	4	2	3	2	3	1	1	3	19	15
120	2	66	3	3	4	4	3	3	2	2	3	4	3	3	3	2	3	3	3	1	2	2	19	16	13	8	56	3	4	4	3	3	2	3	2	3	4	4	3	4	2	3	3	4	1	2	3	21	14
121	2	68	2	2	3	2	1	3	1	2	1	3	1	3	1	1	3	1	1	1	1	2	12	13	7	3	35	2	1	2	2	1	2	2	2	2	1	2	4	2	1	4	2	2	1	1	2	13	12
122	1	47	3	1	4	2	2	2	1	1	2	2	1	1	1	1	1	2	2	1	2	4	14	10	9	3	36	4	2	3	3	2	3	1	4	2	2	2	2	2	2	3	4	1	2	2	4	20	16
123	2	67	3	4	3	2	4	2	2	2	4	4	2	3	4	4	2	4	4	4	4	2	24	11	20	8	63	3	4	3	1	4	2	1	2	2	1	2	3	5	4	1	3	1	5	1	3	24	9
[truncated: 3 more columns]

## Sheet: 123 correlation
File No	Gender	Age	1GeneralPhysicalFatigue	1ReducedActivity	1ReducedMotivation	1MentalFatigue	1MFItotal		PF	RP	BP	GH	VT	SF	RE	MH	Total score	Physical Component Summary	Mental Component Summary		Subjective sleep quality6	Sleep latency2+0501	Total sleep hour4	Habitualsleepefficiency4/(3-1)*100%	Sleep disturbance0502~0509	Use of sleeping medication7	Daytime disfunctions8+9	Total sleep quality
001	2	30	19	10	10	9	48		95	100	84	72	75	87.5	33.3333	72	618.833	351	267.833		1	0	2	0	1	0	0	4
002	2	34	28	12	8	8	56		85	75	62	67	35	75	33.3333	36	468.333	289	179.333		1	1	1	1	2	0	1	7
003	2	25	17	14	10	6	47		100	100	62	87	55	75	100	80	659	349	310		2	2	0	0	1	0	1	6
004	2	33	17	11	7	11	46		100	100	61	85	80	100	100	80	706	346	360		0	1	0	0	1	0	0	2
005	2	70	8	9	5	3	25		95	100	100	80	100	100	100	80	755	375	380		0	1	0	0	1	0	0	2
006	1	71	7	5	5	3	20		100	100	84	92	80	87.5	100	84	727.5	376	351.5		0	0	0	0	1	0	0	1
007	1	39	15	6	5	3	29		95	100	84	92	85	100	100	96	752	371	381		1	0	1	0	1	0	0	3
008	2	37	14	12	12	11	49		90	100	72	95	70	87.5	100	80	694.5	357	337.5		0	2	0	0	2	0	0	4
009	2	32	22	13	8	4	47		100	100	74	30	50	100	33.3333	64	551.333	304	247.333		1	1	0	0	1	0	1	4
010	1	23	20	20	20	4	64		95	100	100	72	25	100	100	48	640	367	273		2	2	0	0	2	0	3	9
011	2	34	22	14	17	9	62		95	100	74	40	40	62.5	0	48	459.5	309	150.5		1	2	1	0	2	0	2	8
012	1	23	23	16	8	6	53		100	50	84	72	70	75	0	64	515	306	209		1	2	0	2	2	0	3	10
013	2	39	24	16	12	6	58		85	100	74	55	45	87.5	100	56	602.5	314	288.5		2	3	0	0	2	0	1	8
014	2	23	14	8	6	4	32		95	100	100	87	65	50	0	56	553	382	171		2	1	1	0	1	0	2	7
015	2	40	23	14	15	11	63		95	100	100	67	35	87.5	33.3333	52	569.833	362	207.833		1	1	0	0	1	0	1	4
016	2	21	24	15	16	9	64		100	50	62	40	25	75	0	44	396	252	144		3	2	3	0	2	0	1	11
017	1	22	13	7	8	7	35		100	75	84	87	95	100	33.3333	80	654.333	346	308.333		1	0	3	0	1	0	1	6
018	2	40	17	12	8	5	42		80	0	52	30	40	62.5	100	76	440.5	162	278.5		2	1	1	2	2	0	1	9
019	2	31	33	15	14	10	72		85	0	62	20	45	62.5	0	32	306.5	167	139.5		2	1	0	0	2	0	2	7
020	1	21	18	8	11	8	45		100	100	100	67	60	100	100	64	691	367	324		0	0	2	0	1	0	2	5
021	2	22	26	15	17	9	67		80	25	84	60	35	50	0	16	350	249	101		2	0	2	0	1	0	2	7
022	2	37	21	13	10	8	52		95	100	100	57	45	100	100	76	673	352	321		1	1	0	0	1	0	1	4
023	2	21	27	17	17	10	71		70	50	100	30	35	50	0	60	395	250	145		2	2	2	0	1	0	3	10
024	2	57	8	11	7	5	31		95	50	100	82	80	87.5	66.6667	76	637.167	327	310.167		1	1	0	0	1	0	0	3
025	1	62	19	12	5	3	39		85	100	62	75	65	87.5	100	84	658.5	322	336.5		1	2	1	0	1	0	0	5
026	1	27	9	5	7	5	26		100	100	61	100	85	100	100	92	738	361	377		2	3	0	0	2	0	2	9
027	1	31	12	6	5	3	26		100	100	100	82	80	100	100	84	746	382	364		1	1	0	0	1	0	0	3
028	1	45	22	11	8	6	47		95	75	100	62	70	75	100	72	649	332	317		0	0	0	0	1	0	1	2
029	2	33	25	12	11	7	55		85	25	74	5	80	62.5	100	80	511.5	189	322.5		2	1	0	0	2	2	2	9
030	2	64	17	11	8	5	41		90	100	62	65	65	87.5	100	68	637.5	317	320.5		0	0	0	0	2	0	1	3
031	1	25	9	5	9	5	28		100	100	100	100	100	100	100	100	800	400	400		1	1	1	0	2	0	0	5
032	2	59	31	21	5	7	64		30	0	41	15	20	75	0	12	193	86	107		2	2	0	0	2	0	2	8
033	1	58	19	9	12	8	48		65	25	62	77	45	75	0	60	409	229	180		0	1	0	0	2	0	0	3
034	1	31	21	16	14	7	58		50	0	62	40	45	50	0	48	295	152	143		2	1	0	0	2	0	2	7
035	1	77	24	12	14	9	59		100	100	100	82	60	62.5	100	60	664.5	382	282.5		1	1	0	0	1	0	1	4
036	2	67	7	5	5	3	20		90	100	100	97	100	100	100	100	787	387	400		1	0	0	0	0	0	0	1
037	1	54	32	19	15	7	73		80	100	62	45	50	87.5	100	76	600.5	287	313.5		1	0	2	0	1	0	0	4
038	1	42	25	15	17	7	64		95	100	84	52	55	50	100	48	584	331	253		1	2	2	1	2	0	2	10
039	2	20	26	12	10	7	55		85	50	62	57	70	62.5	66.6667	64	517.167	254	263.167		1	2	2	0	2	0	2	9
040	2	58	11	9	9	4	33		80	100	74	67	70	75	100	80	646	321	325		0	0	3	0	2	0	1	6
041	1	44	21	13	9	11	54		100	50	84	25	50	75	33.3333	64	481.333	259	222.333		2	1	0	0	2	0	1	6
042	2	20	20	16	11	10	57		95	100	62	35	50	75	100	64	581	292	289		1	0	1	0	1	0	2	5
043	2	23	16	12	15	9	52		85	25	74	77	75	62.5	0	452	850.5	261	589.5		1	1	0	0	2	0	2	6
044	2	31	20	17	12	6	55		100	100	100	67	60	100	100	68	695	367	328		1	2	0	0	1	0	1	5
045	1	31	8	11	5	11	35		100	100	100	80	100	100	100	92	772	380	392		1	0	1	0	1	0	0	3
046	2	21	28	17	16	8	69		90	100	100	55	25	75	33.3333	24	502.333	345	157.333		2	2	2	0	1	0	2	9
047	1	21	20	7	15	10	52		85	75	41	55	50	50	0	24	380	256	124		2	2	1	0	2	0	2	9
048	1	30	11	5	7	10	33		95	75	72	87	95	100	66.6667	92	682.667	329	353.667		1	0	1	0	1	0	2	5
049	2	30	21	12	7	4	44		95	100	84	92	65	87.5	100	92	715.5	371	344.5		1	0	1	0	1	0	0	3
050	1	25	22	13	13	8	56		95	50	61	30	30	62.5	66.6667	44	439.167	236	203.167		3	0	0	0	2	0	2	7
051	2	58	20	15	9	7	51		85	100	100	62	65	75	66.6667	56	609.667	347	262.667		2	1	2	1	1	0	1	8
052	1	21	12	10	10	5	37		95	100	100	62	75	100	66.6667	80	678.667	357	321.667		1	1	2	0	1	0	0	5
053	2	38	17	13	9	7	46		90	100	100	62	55	75	0	60	542	352	190		1	1	0	1	2	0	1	6
054	2	68	16	13	10	6	45		65	100	84	77	75	87.5	100	84	672.5	326	346.5		1	1	0	1	2	0	0	5
055	1	45	14	11	10	4	39		100	100	84	72	70	100	100	60	686	356	330		1	1	0	0	1	0	1	4
056	1	40	19	15	14	12	60		95	100	100	67	65	87.5	100	76	690.5	362	328.5		1	0	0	0	1	0	0	2
057	2	58	12	13	10	3	38		90	25	74	77	75	75	100	76	592	266	326		1	2	1	0	1	0	0	5
058	2	36	11	8	6	3	28		100	100	84	97	80	100	100	92	753	381	372		0	0	0	0	2	0	1	3
059	2	35	16	11	7	5	39		95	75	100	57	60	75	66.6667	64	592.667	327	265.667		2	1	0	0	1	0	1	5
060	2	20	17	9	12	7	45		95	25	62	72	65	75	0	68	462	254	208		1	1	1	0	2	0	2	7
061	2	22	28	19	18	10	75		45	0	41	30	35	50	0	40	241	116	125		3	3	2	0	1	0	2	11
062	2	25	17	12	13	9	51		100	25	62	77	70	62.5	0	60	456.5	264	192.5		1	2	1	0	1	0	1	6
063	1	50	7	8	5	3	23		100	100	100	97	85	100	100	80	762	397	365		1	2	0	0	1	0	0	4
064	2		21	19	9	6	55		90	25	100	60	55	50	33.3333	68	481.333	275	206.333		1	1	2	1	1	0	1	7
065	2		15	11	9	9	44		95	100	100	82	75	87.5	33.3333	68	640.833	377	263.833		2	1	2	1	1	0	2	9
066	1	23	20	14	13	7	54		100	100	74	67	65	75	100	76	657	341	316		2	2	0	0	1	0	1	6
067	1	53	15	22	7	3	47		95	75	100	92	55	75	100	80	672	362	310		1	3	0	1	1	0	0	6
068	2	50	20	12	8	5	45		30	100	84	77	80	100	100	80	651	291	360		0	0	2	0	1		0	3
069	2	62	21	15	11	7	54		100	100	100	77	70	100	100	76	723	377	346		1	2	1	0	1	0	0	5
070	2	21	20	13	10	6	49		100	100	100	40	55	87.5	66.6667	60	609.167	340	269.167		1	2	0	0	1	0	1	5
071	1	21	16	12	11	6	45		100	100	72	72	80	100	100	80	704	344	360		1	2	0	0	1	0	1	5
072	2	46	18	14	10	7	49		100	100	100	87	85	87.5	100	100	759.5	387	372.5		1	2	0	0	1	0	0	4
073	1	49	23	21	11	6	61		95	75	62	40	35	50	0	60	417	272	145		1	1	0	0	2	0	2	6
074	2	46	13	9	5	4	31		85	100	84	50	65	100	100	72	656	319	337		2	2	0	0	2	0	1	7
075	1	22	16	11	12	8	47		95	100	84	87	75	87.5	100	84	712.5	366	346.5		1	2	0	1	1	0	1	6
076	2	23	20	11	12	9	52		100	100	74	62	65	100	100	72	673	336	337		2	2	0	1	1	0	1	7
077	2	43	12	5	10	6	33		100	100	100	90	70	100	100	80	740	390	350		1	1	0	0	1	0	1	4
078	2	55	15	18	13	9	55		95	25	100	67	60	100	33.3333	60	540.333	287	253.333		0	0	0	0	1	0	1	2
079	2	45	18	9	10	6	43		90	100	84	72	65	87.5	100	68	666.5	346	320.5		1	1	1	0	2	0	0	5
080	2	21	25	13	14	11	63		100	25	62	77	55	75	33.3333	60	487.333	264	223.333		1	0	2	0	1	0	1	5
081	1	50	16	12	9	4	41		95	75	100	57	70	100	66.6667	64	627.667	327	300.667		1	1	2	0	1	0	1	6
082	2	47	25	16	11	6	58		85	100	72	40	45	100	100	68	610	297	313		2	1	1	0	1	0	1	6
083	1	61	8	11	5	3	27		100	100	84	97	95	87.5	100	92	755.5	381	374.5		0	0	0	0	1	0	1	2
084	2	48	31	17	20	9	77		35	0	31	20	20	25	0	32	163	86	77		2	2	2	1	2	0	1	10
085	2	52	28	17	19	9	73		90	100	84	45	35	75	33.3333	36	498.333	319	179.333		1	1	0	0	1	0	1	4
086	1	47	22	12	10	6	50		95	100	84	35	50	75	100	72	611	314	297		2	2	2	1	2	0	2	11
087	1	73	20	18	11	8	57		80	50	74	57	70	75	100	84	590	261	329		3	2	1	3	2	0	1	12
088	1	53	18	12	7	3	40		95	100	100	72	65	87.5	100	72	691.5	367	324.5		1	0	1	0	0	0	0	2
089	2	77	19	13	12	7	51		45	0	31	57	45	37.5	0	48	263.5	133	130.5		2	3	2	2	2	2	2	15
090	2	44	29	9	14	8	60		70	0	74	40	55	50	0	56	345	184	161		2	1	2	1	2	0	2	10
091	2	42	19	13	9	3	44		90	100	84	45	60	87.5	100	72	638.5	319	319.5		2	1	1	0	1	0	2	7
092	2	43	31	21	5	7	64		70	75	51	60	50	87.5	33.3333	48	474.833	256	218.833		3	2	3	3	3	0	1	15
093	1	45	7	6	5	3	21		100	100	72	97	85	100	100	88	742	369	373		1	0	0	0	1	0	0	2
094	2	76	7	5	5	7	24		100	100	62	75	70	87.5	100	80	674.5	337	337.5		1	2	0	0	1	0	0	4
095	1	76	13	7	7	3	30		85	75	72	92	65	75	100	84	648	324	324		1	2	0	0	2	0	0	5
096	1	48	32	17	15	8	72		80	0	31	25	35	62.5	33.3333	48	314.833	136	178.833		3	2	0	2	2	0	1	10
097	2	68	24	18	11	6	59		35	50	62	50	40	87.5	100	60	484.5	197	287.5		1	1	0	0	1	0	0	3
098	2	45	22	11	8	3	44		85	100	74	50	70	87.5	100	76	642.5	309	333.5		1	1	2	0	1	0	1	6
099	2	63	7	5	5	5	22		100	100	100	97	100	100	100	100	797	397	400		1	2	0	0	1	0	1	5
100	2	68	8	7	5	3	23		90	100	72	97	70	100	100	100	729	359	370		2	3	1	0	1	3	0	10
101	1	54	13	13	11	8	45		95	100	72	70	55	100	100	60	652	337	315		1	1	0	0	2	0	1	5
102	2	49	26	18	14	11	69		85	50	62	50	40	62.5	33.3333	40	422.833	247	175.833		1	2	0	0	2	0	2	7
103	2	47	18	12	8	6	44		85	0	62	72	65	100	100	80	564	219	345		1	2	1	0	1	0	1	6
104	2	79	15	8	10	6	39		55	100	74	82	75	87.5	66.6667	80	620.167	311	309.167		0	0	1	0	1	0	0	2
105	2	76	18	14	12	6	50		90	75	84	52	60	50	100	60	571	301	270		2	3	2	1	1	3	1	13
106	2	78	18	14	12	10	54		60	50	84	77	95	87.5	100	76	629.5	271	358.5		1	1	1	0	1	0	0	4
107	2	87	14	9	12	5	40		100	100	100	82	95	100	100	96	773	382	391		0	0	0	0	1	0	0	1
108	2	72	16	15	13	6	50		95	75	80	72	85	100	33.3333	68	608.333	322	286.333		2	1	2	0	2	0	0	7
109	2	67	7	10	5	6	28		100	100	100	90	85	100	100	100	775	390	385		0	0	0	0	1	0	0	1
110	2	84	22	16	12	6	56		85	100	100	77	80	87.5	100	88	717.5	362	355.5		0	0	1	0	1	0	0	2
111	2	65	21	14	12	8	55		65	0	74	55	50	50	0	56	350	194	156		2	2	1	1	2	0	1	9
112	2	67	11	10	9	6	36		70	50	100	92	75	100	33.3333	56	576.333	312	264.333		1	1	1	0	2	0	0	5
113	2	68	11	12	9	4	36		95	50	84	60	65	100	100	80	634	289	345		2	2	0	1	1	0	1	7
114	1	68	16	13	9	10	48		100	100	84	87	70	87.5	100	76	704.5	371	333.5		1	2	1	0	1	0	1	6
115	2	66	14	15	12	6	47		80	100	62	82	80	75	100	72	651	324	327		1	1	1	1	1	0	1	6
116	1	64	16	12	10	6	44		85	100	84	92	75	100	100	80	716	361	355		1	1	0	0	1	0	0	3
117	2	62	13	13	7	3	36		80	75	41	65	65	100	100	92	618	261	357		1	0	0	0	2	0	1	4
118	1	38	10	5	5	5	25		100	100	74	77	85	62.5	100	72	670.5	351	319.5		1	1	0	0	1	0	0	3
119	2	65	22	14	16	9	61		100	100	84	72	50	87.5	100	40	633.5	356	277.5		1	0	1	0	1	0	1	4
120	2	66	19	16	13	8	56		100	100	72	62	60	87.5	100	60	641.5	334	307.5		1	2	0	0	2	0	0	5
121	2	68	12	13	7	3	35		80	100	72	57	80	87.5	100	92	668.5	309	359.5		1	1	2	0	1	0	1	6
122	1	47	14	10	9	3	36		95	100	72	82	100	100	100	100	749	349	400		0	0	0	0	0	0	1	1
123	2	67	24	11	20	8	63		55	0	51	57	40	75	66.6667	64	408.667	163	245.667		3	2	3	2	2	0	1	13
